# Supplementary material for: Multivariate inference of pathway activity in host immunity and response to therapeutics
Source: Nucleic Acids Res. 2014 Aug 21;42(16):10288–306. doi: 10.1093/nar/gku722 (PMC4176341; doi:10.1093/nar/gku722)
Supplement: SUPPLEMENTARY DATA [file supp_gku722_nar-01646-n-2014-File011.zip]

Archive with 4 entries (4 files):
- NAR-01646-2014 Suppl files/Goel_Supplement_figs_text.pdf
- NAR-01646-2014 Suppl files/Goel_SuppTables_S12-S19.xlsx
- NAR-01646-2014 Suppl files/Goel_SuppTables_S1-S11.xlsx
- NAR-01646-2014 Suppl files/Goel_SuppTables_S20.xlsx
