# Supplementary material for: Multivariate inference of pathway activity in host immunity and response to therapeutics
Source: Nucleic Acids Res. 2014 Aug 21;42(16):10288–306. doi: 10.1093/nar/gku722 (PMC4176341; doi:10.1093/nar/gku722)
Supplement: SUPPLEMENTARY DATA [file supp_gku722_nar-01646-n-2014-File011.zip › NAR-01646-2014 Suppl files/Goel_SuppTables_S12-S19.xlsx]

## Sheet: S12 LPS vs RPMI 4hrs
Pathway	Activity	Compactness	Separation	Robustness1	Robustness2	Informativeness	P value
Chemokine signaling pathway [Path:hsa04062]	9.91587	0.14927	310.609	1.5599	1.59412	312.259	0
NOD-like receptor signaling pathway [Path:hsa04621]	8.1469	0.23372	142.957	2.9054	2.87283	307.646	0
Osteoclast differentiation [Path:hsa04380]	8.26364	0.13156	194.086	1.44393	1.50451	329.8	0
Cytokine-cytokine receptor interaction [Path:hsa04060]	10.2612	0.13805	399.241	0.89347	0.86762	249.124	0
Toll-like receptor signaling pathway [Path:hsa04620]	7.71651	0.17183	200.206	1.45095	1.46588	193.8	0
Sphingolipid metabolism [Path:hsa00600]	7.19856	0.11994	56.187	2.38089	2.46676	133.432	0
GnRH signaling pathway [Path:hsa04912]	6.81196	0.08128	100.011	0.99263	0.98865	42.8669	1e-05
Cytosolic DNA-sensing pathway [Path:hsa04623]	7.27815	0.1758	100.942	2.17945	2.02033	119.982	4e-05
Phagosome [Path:hsa04145]	6.99122	0.09461	157.222	1.35621	1.37043	99.8883	7e-05
VEGF signaling pathway [Path:hsa04370]	7.80756	0.09953	83.4758	1.11995	1.1497	92.4223	0.0001
Endocytosis [Path:hsa04144]	7.4355	0.09311	220.481	1.37666	1.40901	101.624	0.00021
Jak-STAT signaling pathway [Path:hsa04630]	6.83604	0.11875	212.678	1.04994	1.06543	133.987	0.00027
HIF-1 signaling pathway [Path:hsa04066]	6.9958	0.11493	153.593	1.24386	1.21257	192.243	0.00034
Dorso-ventral axis formation [Path:hsa04320]	5.71118	0.14008	40.0579	2.27519	2.20684	132.081	0.00039
NF-kappa B signaling pathway [Path:hsa04064]	6.70921	0.21473	203.026	2.36812	2.3313	139.778	0.00047
Intestinal immune network for IgA production [Path:hsa04672]	6.59742	0.13261	63.4382	1.65607	1.66474	146.853	0.00058
Glycosaminoglycan degradation [Path:hsa00531]	5.24762	0.13126	32.7886	2.85659	2.82508	72.6231	0.00083
ECM-receptor interaction [Path:hsa04512]	6.62559	0.04861	61.3525	0.67447	0.67011	48.0799	0.00116
Retrograde endocannabinoid signaling [Path:hsa04723]	6.34134	0.06611	78.1858	1.01741	0.99469	66.2703	0.0024
Adipocytokine signaling pathway [Path:hsa04920]	6.21829	0.1107	102.914	0.79797	0.80136	68.8337	0.00257
Serotonergic synapse [Path:hsa04726]	6.14516	0.05667	80.2587	0.67173	0.67203	22.5232	0.00323
Long-term potentiation [Path:hsa04720]	5.99188	0.07568	64.98	0.86829	0.86009	77.8928	0.0042
Oxidative phosphorylation [Path:hsa00190]	4.9506	0.10717	126.175	1.46098	1.45305	16.7718	0.00565
N-Glycan biosynthesis [Path:hsa00510]	4.74976	0.04761	37.1136	1.42222	1.41122	18.5288	0.0081
Apoptosis [Path:hsa04210]	6.63979	0.11171	116.905	1.3028	1.31907	72.9611	0.01305
Fc epsilon RI signaling pathway [Path:hsa04664]	5.90413	0.10576	92.2678	1.50428	1.47853	30.489	0.03485
RIG-I-like receptor signaling pathway [Path:hsa04622]	5.68656	0.11919	95.4684	1.82015	1.82095	66.557	0.04025
Antigen processing and presentation [Path:hsa04612]	5.06912	0.06556	74.9195	1.54379	1.5474	21.2864	0.0486
Axon guidance [Path:hsa04360]	6.33647	0.05501	105.752	0.71439	0.70834	61.0905	0.04938
beta-Alanine metabolism [Path:hsa00410]	5.10583	0.08243	29.3657	1.76244	1.77152	35.0514	0.06855
Tryptophan metabolism [Path:hsa00380]	5.53733	0.08021	36.4293	1.89189	1.85938	30.1293	0.06895
Regulation of autophagy [Path:hsa04140]	5.44111	0.06779	26.6915	1.88175	1.80212	38.9803	0.07011
Mineral absorption [Path:hsa04978]	4.93606	0.0872	57.4742	1.09691	1.11462	19.2498	0.08141
Glutathione metabolism [Path:hsa00480]	4.80859	0.09459	52.2146	2.00942	2.03225	20.3785	0.09062

## Sheet: S13 LPS vs RPMI 24hrs
Pathway	Activity	Compactness	Separation	Robustness1	Robustness2	Informativeness	P value
Cytokine-cytokine receptor interaction [Path:hsa04060]	7.73693	0.11115	348.106	1.11128	1.08456	116.196	0
Complement and coagulation cascades [Path:hsa04610]	11.5796	0.08228	75.7711	1.37175	1.37585	132.977	0
Cell adhesion molecules (CAMs) [Path:hsa04514]	7.13004	0.08889	157.214	0.93598	0.95104	85.1762	4e-05
Mineral absorption [Path:hsa04978]	6.7583	0.12215	85.2135	1.62374	1.62384	73.9041	0.00022
GnRH signaling pathway [Path:hsa04912]	6.51344	0.07415	96.6744	1.04254	1.04488	39.7466	0.00037
Regulation of actin cytoskeleton [Path:hsa04810]	6.4659	0.06324	183.704	0.92581	0.93414	109.047	0.00085
ECM-receptor interaction [Path:hsa04512]	7.02695	0.0704	84.8617	1.13205	1.13244	69.5743	0.00089
Steroid biosynthesis [Path:hsa00100]	4.54357	0.08557	20.4004	3.01067	3.0636	26.4462	0.00109
HIF-1 signaling pathway [Path:hsa04066]	6.67115	0.12617	182.005	1.31936	1.32091	53.4901	0.00182
N-Glycan biosynthesis [Path:hsa00510]	4.84714	0.04738	35.3997	1.54305	1.5533	21.5659	0.00349
Leuhsacyte transendothelial migration [Path:hsa04670]	6.3778	0.06451	105.751	0.90852	0.93162	100.845	0.00349
Lysine degradation [Path:hsa00310]	4.6279	0.02725	26.3686	1.19945	1.23938	12.2093	0.00891
Intestinal immune network for IgA production [Path:hsa04672]	5.84809	0.14783	71.778	1.64217	1.62953	190.953	0.00891
Drug metabolism - cytochrome P450 [Path:hsa00982]	5.72081	0.05653	52.3204	0.9481	0.97473	65.7135	0.01358
Chemokine signaling pathway [Path:hsa04062]	6.09572	0.11099	252.446	0.94158	0.92718	38.8719	0.02672
Osteoclast differentiation [Path:hsa04380]	6.24634	0.1079	195.859	1.57907	1.58824	49.2814	0.03339
Cardiac muscle contraction [Path:hsa04260]	5.84105	0.03736	46.9818	0.92864	0.90518	26.0879	0.06109
Gap junction [Path:hsa04540]	6.04736	0.07203	85.267	1.14471	1.16394	24.679	0.08391
Focal adhesion [Path:hsa04510]	6.22965	0.06115	187.52	0.98089	0.9972	55.404	0.08391
Metabolism of xenobiotics by cytochrome P450 [Path:hsa00980]	5.98623	0.04734	54.0544	0.87541	0.8837	34.494	0.08561
Selenocompound metabolism [Path:hsa00450]	4.0654	0.09554	23.2156	3.07386	2.99821	19.4279	0.08587
Fat digestion and absorption [Path:hsa04975]	5.15682	0.07417	33.4614	1.94638	1.94877	34.5846	0.08587
Drug metabolism - other enzymes [Path:hsa00983]	5.6899	0.05776	41.0726	0.97269	0.96985	42.4808	0.08587
Apoptosis [Path:hsa04210]	6.05407	0.07896	93.4462	1.22415	1.23997	60.3925	0.08587
Fatty acid elongation [Path:hsa00062]	4.42005	0.06991	25.2887	2.57749	2.63801	47.4081	0.09312
Oocyte meiosis [Path:hsa04114]	5.1052	0.05092	90.8484	0.67022	0.65894	21.0365	0.09312

## Sheet: S14 MTB vs RPMI 4hrs
Pathway	Activity	Compactness	Separation	Robustness1	Robustness2	Informativeness	P value
Cytokine-cytokine receptor interaction [Path:hsa04060]	9.39626	0.113	329.221	0.99104	0.98121	334.649	0
Chemokine signaling pathway [Path:hsa04062]	7.95918	0.12405	258.064	1.33431	1.30374	280.448	0
Toll-like receptor signaling pathway [Path:hsa04620]	6.75808	0.14022	156.871	1.40025	1.42504	206.109	3e-05
Osteoclast differentiation [Path:hsa04380]	6.52138	0.10321	157.683	2.09235	2.15128	127.89	0.00148
Arachidonic acid metabolism [Path:hsa00590]	5.64378	0.05007	40.0232	1.08254	1.099	42.1164	0.0015
Sphingolipid metabolism [Path:hsa00600]	5.94991	0.07691	41.3771	1.34875	1.31797	65.1965	0.00186
Fructose and mannose metabolism [Path:hsa00051]	5.80365	0.089	35.0134	1.60525	1.5765	79.2218	0.00246
HIF-1 signaling pathway [Path:hsa04066]	6.28095	0.09445	127.273	1.2949	1.26104	103.53	0.00718
NF-kappa B signaling pathway [Path:hsa04064]	6.1102	0.16564	156.101	2.15679	2.27424	158.908	0.0086
Antigen processing and presentation [Path:hsa04612]	4.77041	0.04809	58.8822	1.04412	1.07227	28.8679	0.01194
Apoptosis [Path:hsa04210]	5.87889	0.09417	98.4627	1.07194	1.12012	52.3573	0.01194
NOD-like receptor signaling pathway [Path:hsa04621]	6.00078	0.21987	133.068	2.749	2.83234	154.698	0.01468
Axon guidance [Path:hsa04360]	6.14798	0.04297	87.5213	0.62876	0.63396	47.6584	0.02023
PI3K-Akt signaling pathway [Path:hsa04151]	6.2384	0.04636	241.195	0.40944	0.42209	32.8929	0.02902
Sulfur metabolism [Path:hsa00920]	3.54697	0.0597	18.9323	3.10524	3.05189	11.5592	0.03444
Calcium signaling pathway [Path:hsa04020]	6.45665	0.02151	85.659	0.53564	0.52768	44.9093	0.03583
Gap junction [Path:hsa04540]	5.86879	0.06171	65.2767	0.8418	0.84015	47.172	0.03657
Serotonergic synapse [Path:hsa04726]	6.15893	0.04231	65.679	0.90557	0.93466	97.4124	0.03657
Fatty acid metabolism [Path:hsa00071]	5.51378	0.0762	42.1524	1.34315	1.38927	42.4311	0.07788
Complement and coagulation cascades [Path:hsa04610]	5.49912	0.05911	55.3584	1.65855	1.63365	21.1971	0.09954

## Sheet: S15 MTB vs RPMI 24hrs
Pathway	Activity	Compactness	Separation	Robustness1	Robustness2	Informativeness	P value
Cytokine-cytokine receptor interaction [Path:hsa04060]	8.24491	0.1099	391.003	0.91402	0.92675	256.446	0
Oxidative phosphorylation [Path:hsa00190]	5.84752	0.08247	125.227	1.28997	1.2702	28.8509	1e-05
Complement and coagulation cascades [Path:hsa04610]	7.5562	0.07605	79.6222	1.56651	1.55615	156.877	1e-05
Cell adhesion molecules (CAMs) [Path:hsa04514]	7.54813	0.07607	156.353	1.03797	1.04252	125.065	3e-05
Jak-STAT signaling pathway [Path:hsa04630]	7.18209	0.10133	222.575	1.19612	1.18438	188.732	0.00032
Butirosin and neomycin biosynthesis [Path:hsa00524]	3.74352	0.19013	20.663	19.2994	19.2165	63.1183	0.00171
One carbon pool by folate [Path:hsa00670]	5.2041	0.11375	28.3624	5.10817	5.27915	144.035	0.00171
Tryptophan metabolism [Path:hsa00380]	6.22408	0.09835	53.3957	2.05401	2.0627	93.7251	0.00171
Chemokine signaling pathway [Path:hsa04062]	7.26146	0.11838	308.621	1.17437	1.17911	156.368	0.00171
Toll-like receptor signaling pathway [Path:hsa04620]	7.10579	0.1317	200.86	1.42294	1.40111	142.431	0.00507
Ether lipid metabolism [Path:hsa00565]	6.11713	0.06743	38.6996	1.9786	2.01362	58.4816	0.00714
Mineral absorption [Path:hsa04978]	7.03268	0.11581	94.3129	1.72509	1.69683	118.087	0.01259
NOD-like receptor signaling pathway [Path:hsa04621]	5.58052	0.13702	107.479	2.23809	2.2711	68.2248	0.01624
Adherens junction [Path:hsa04520]	6.06391	0.06778	93.6749	1.47502	1.47594	20.0019	0.01741
Fc epsilon RI signaling pathway [Path:hsa04664]	6.01144	0.07388	87.3726	1.37346	1.37816	21.7643	0.01999
T cell receptor signaling pathway [Path:hsa04660]	6.27752	0.09083	157.264	1.66106	1.70067	68.4208	0.02165
Sphingolipid metabolism [Path:hsa00600]	6.38649	0.10455	67.5999	2.1519	2.14773	37.6672	0.02165
Cytosolic DNA-sensing pathway [Path:hsa04623]	6.44932	0.09823	80.0584	1.69473	1.68395	108.223	0.03125
Pyrimidine metabolism [Path:hsa00240]	5.97295	0.07729	103.836	1.48491	1.48308	61.1123	0.03673
Galactose metabolism [Path:hsa00052]	5.86535	0.08534	46.5872	1.99438	1.98123	44.8396	0.04178
Cell cycle [Path:hsa04110]	6.30312	0.07072	132.68	1.2478	1.27003	55.9672	0.04178
RIG-I-like receptor signaling pathway [Path:hsa04622]	6.75211	0.08582	86.9581	1.35583	1.36577	135.527	0.06025
Metabolism of xenobiotics by cytochrome P450 [Path:hsa00980]	6.66539	0.04708	62.2494	1.36138	1.36027	63.6895	0.06137
Progesterone-mediated oocyte maturation [Path:hsa04914]	6.17089	0.04325	66.0332	1.12041	1.12423	29.6965	0.07781
TGF-beta signaling pathway [Path:hsa04350]	5.93541	0.04398	57.3593	1.39822	1.41722	39.1785	0.0816

## Sheet: S16 Borrelia vs RPMI 4hrs
Pathway	Activity	Compactness	Separation	Robustness1	Robustness2	Informativeness	P value
Intestinal immune network for IgA production [Path:hsa04672]	7.63879	0.10698	59.44	2.15788	2.16459	396.706	0
Cytokine-cytokine receptor interaction [Path:hsa04060]	8.76065	0.1115	371.001	1.21643	1.21772	206.287	0
TGF-beta signaling pathway [Path:hsa04350]	7.03492	0.07851	78.7351	1.19605	1.22424	297.472	0
Oxidative phosphorylation [Path:hsa00190]	5.37152	0.07509	107.158	1.0751	1.05423	17.7346	1e-05
Antigen processing and presentation [Path:hsa04612]	5.39258	0.05798	69.261	1.52918	1.55838	52.4963	2e-05
Melanogenesis [Path:hsa04916]	6.7488	0.04449	67.7233	0.95178	0.96885	143.809	0.0001
Chemokine signaling pathway [Path:hsa04062]	7.8406	0.12298	288.32	1.69107	1.68174	224.957	0.00016
NOD-like receptor signaling pathway [Path:hsa04621]	6.54303	0.20844	148.073	4.00476	4.04245	221.858	0.00024
Pyruvate metabolism [Path:hsa00620]	5.11162	0.05467	39.1265	1.50078	1.49977	49.5084	0.00585
Osteoclast differentiation [Path:hsa04380]	6.81343	0.10805	182.577	1.96471	1.93304	128.216	0.00595
Sphingolipid metabolism [Path:hsa00600]	6.12128	0.09651	54.5951	1.91582	1.94045	64.3825	0.00669
Fc gamma R-mediated phagocytosis [Path:hsa04666]	6.601	0.0877	113.96	1.85189	1.86962	139.643	0.00716
Glycosphingolipid biosynthesis - globo series [Path:hsa00603]	4.21681	0.10177	20.1739	4.36801	4.40755	40.7225	0.00842
Mineral absorption [Path:hsa04978]	6.2004	0.07182	52.199	2.39387	2.39355	145.948	0.01041
Complement and coagulation cascades [Path:hsa04610]	6.44039	0.05932	61.8443	1.01681	1.02645	32.9097	0.01041
Gap junction [Path:hsa04540]	6.62951	0.05659	64.8048	1.13006	1.12013	140.193	0.01132
Natural killer cell mediated cytotoxicity [Path:hsa04650]	5.88013	0.06312	123.312	1.4287	1.42637	32.2402	0.01245
Toll-like receptor signaling pathway [Path:hsa04620]	6.70406	0.12897	172.796	2.12264	2.12817	117.397	0.01816
Phagosome [Path:hsa04145]	6.17178	0.07195	141.166	1.15391	1.16055	34.6131	0.0194
Phenylalanine metabolism [Path:hsa00360]	4.16073	0.02767	9.87944	3.81931	3.88372	16.2387	0.03295
Lysine degradation [Path:hsa00310]	5.15	0.0338	28.6265	1.55207	1.57383	19.8676	0.03295
Serotonergic synapse [Path:hsa04726]	6.59873	0.0452	72.8328	0.93692	0.92816	35.9933	0.05183
B cell receptor signaling pathway [Path:hsa04662]	5.39692	0.09083	86.8266	1.50552	1.49498	71.828	0.05984
Glycolysis / Gluconeogenesis [Path:hsa00010]	5.36293	0.04963	51.0398	1.65536	1.65954	26.2893	0.06536
Sulfur metabolism [Path:hsa00920]	4.02179	0.0434	18.1768	3.36007	3.36816	13.8473	0.07386
Inositol phosphate metabolism [Path:hsa00562]	5.04845	0.06124	39.3612	2.11209	2.09132	39.2472	0.07386
Arachidonic acid metabolism [Path:hsa00590]	6.17596	0.05578	46.2636	1.207	1.20842	34.9278	0.07386
T cell receptor signaling pathway [Path:hsa04660]	5.99569	0.09152	138.113	1.33709	1.31475	38.4085	0.07491
Axon guidance [Path:hsa04360]	6.77554	0.04567	101.125	0.88716	0.8869	36.0518	0.07491
Retinol metabolism [Path:hsa00830]	5.67439	0.02993	33.4512	0.97765	0.9807	13.3347	0.08907

## Sheet: S17 Borrelia vs RPMI 24hrs
Pathway	Activity	Compactness	Separation	Robustness1	Robustness2	Informativeness	P value
Cytokine-cytokine receptor interaction [Path:hsa04060]	8.04984	0.10854	377.258	1.23556	1.23244	125.196	0
Complement and coagulation cascades [Path:hsa04610]	8.10944	0.08809	84.7709	1.68025	1.66684	165.187	0
Cell adhesion molecules (CAMs) [Path:hsa04514]	7.46233	0.09206	180.324	0.7964	0.81129	154.319	0
Mineral absorption [Path:hsa04978]	7.11474	0.12792	96.5084	1.95219	1.98319	135.668	0.00016
Glycosphingolipid biosynthesis - lacto and neolacto series [Path:hsa00601]	5.12639	0.05701	22.5784	2.90863	2.88637	38.72	0.00196
Butanoate metabolism [Path:hsa00650]	5.5003	0.04282	25.9172	2.14686	2.15226	30.6404	0.00574
Arginine and proline metabolism [Path:hsa00330]	6.3996	0.08481	60.2085	1.6734	1.70164	66.59	0.00675
PPAR signaling pathway [Path:hsa03320]	6.8053	0.07757	88.2513	1.60428	1.58124	31.1214	0.0097
Protein digestion and absorption [Path:hsa04974]	6.96534	0.05668	75.8609	1.38663	1.38382	60.306	0.00998
Ether lipid metabolism [Path:hsa00565]	5.86926	0.07341	36.0956	2.67364	2.62135	34.295	0.01515
ECM-receptor interaction [Path:hsa04512]	6.94664	0.05201	74.1035	1.4121	1.40073	27.5201	0.01515
Citrate cycle (TCA cycle) [Path:hsa00020]	4.89472	0.04805	27.3581	2.578	2.53684	15.0782	0.02503
Porphyrin and chlorophyll metabolism [Path:hsa00860]	5.28551	0.05855	41.2636	1.50114	1.49898	24.9292	0.0305
Jak-STAT signaling pathway [Path:hsa04630]	7.12281	0.09378	201.79	1.07108	1.05148	74.9602	0.03904
Inositol phosphate metabolism [Path:hsa00562]	5.56774	0.0629	48.7782	2.00602	1.9897	35.7141	0.06571
Alanine, aspartate and glutamate metabolism [Path:hsa00250]	5.63779	0.06425	38.0353	1.92904	1.93294	29.4269	0.08069
HIF-1 signaling pathway [Path:hsa04066]	6.81687	0.1374	216.994	1.68032	1.69249	93.3293	0.08454
Chemokine signaling pathway [Path:hsa04062]	7.0911	0.11751	296.407	0.90126	0.9027	82.8356	0.09782
Phosphatidylinositol signaling system [Path:hsa04070]	5.7937	0.06682	76.1928	1.37894	1.39666	32.7226	0.09828

## Sheet: S18 Candida vs RPMI 4hrs
Pathway	Activity	Compactness	Separation	Robustness1	Robustness2	Informativeness	P value
Osteoclast differentiation [Path:hsa04380]	9.38302	0.16433	242.525	2.06837	1.97656	604.686	0
Cytosolic DNA-sensing pathway [Path:hsa04623]	8.92868	0.22725	127.184	1.76105	1.76729	357.111	0
Toll-like receptor signaling pathway [Path:hsa04620]	10.1447	0.22339	255.582	2.09865	2.17026	418.483	0
RIG-I-like receptor signaling pathway [Path:hsa04622]	9.07595	0.2072	145.517	2.30976	2.30904	382.07	0
Chemokine signaling pathway [Path:hsa04062]	9.63245	0.16048	337.988	1.46034	1.43294	314.971	0
Intestinal immune network for IgA production [Path:hsa04672]	10.2814	0.16643	79.9669	2.81145	2.76505	267.68	0
Cytokine-cytokine receptor interaction [Path:hsa04060]	9.67721	0.15962	450.875	1.28178	1.29246	287.874	0
HIF-1 signaling pathway [Path:hsa04066]	8.82339	0.13976	180.498	1.68009	1.71716	344.992	0
Dorso-ventral axis formation [Path:hsa04320]	7.355	0.17985	50.2724	3.49666	3.63886	212.722	0
Sphingolipid metabolism [Path:hsa00600]	8.24816	0.13414	65.501	1.85223	1.80407	183.105	0
Tryptophan metabolism [Path:hsa00380]	7.22303	0.11034	48.9136	2.17611	2.12793	184.281	0
Neurotrophin signaling pathway [Path:hsa04722]	8.26637	0.10282	167.512	1.07371	1.08793	214.569	0
NF-kappa B signaling pathway [Path:hsa04064]	7.93293	0.25032	243.157	2.53845	2.54579	264.605	0
Jak-STAT signaling pathway [Path:hsa04630]	8.04201	0.15423	268.231	1.4992	1.47339	257.465	0
PI3K-Akt signaling pathway [Path:hsa04151]	9.13266	0.08365	362.633	0.93859	0.93382	269.923	0
Natural killer cell mediated cytotoxicity [Path:hsa04650]	8.5152	0.12093	186.466	0.94933	0.95416	316.074	0
NOD-like receptor signaling pathway [Path:hsa04621]	7.72741	0.24556	154.061	2.57682	2.41428	252.965	0
Notch signaling pathway [Path:hsa04330]	7.29723	0.14622	84.171	1.20109	1.20427	193.951	0
Fc epsilon RI signaling pathway [Path:hsa04664]	7.25631	0.12657	105.947	2.5098	2.47715	209.785	0
Arachidonic acid metabolism [Path:hsa00590]	6.94884	0.07904	56.7899	1.66569	1.63513	145.591	0
Apoptosis [Path:hsa04210]	7.66055	0.16044	162.504	0.63256	0.62513	275.032	0
Endocytosis [Path:hsa04144]	7.89333	0.12275	280.102	1.49589	1.47421	279.083	1e-05
VEGF signaling pathway [Path:hsa04370]	7.80479	0.10747	91.4247	1.88582	1.85149	177.294	1e-05
T cell receptor signaling pathway [Path:hsa04660]	7.51886	0.15248	192.668	1.67072	1.65133	214.141	2e-05
Serotonergic synapse [Path:hsa04726]	6.88385	0.07157	92.2536	0.89475	0.89632	175.454	4e-05
mTOR signaling pathway [Path:hsa04150]	7.24978	0.13553	107.398	2.28744	2.30834	180.463	0.0001
Ether lipid metabolism [Path:hsa00565]	6.34422	0.08088	33.6349	2.2253	2.21862	74.7298	0.00011
Insulin signaling pathway [Path:hsa04910]	7.74998	0.11562	199.103	1.48181	1.46479	183.678	0.00019
Retrograde endocannabinoid signaling [Path:hsa04723]	7.03728	0.08005	87.9483	0.66837	0.66625	165.523	0.0002
p53 signaling pathway [Path:hsa04115]	6.97897	0.10666	95.3239	1.81077	1.79476	224.615	0.00036
Neuroactive ligand-receptor interaction [Path:hsa04080]	5.86364	0.03756	151.933	0.55403	0.55369	15.7585	0.00089
Cholinergic synapse [Path:hsa04725]	7.01856	0.06884	105.493	0.76526	0.74554	75.6508	0.0011
Wnt signaling pathway [Path:hsa04310]	5.6531	0.06412	131.109	0.83242	0.82149	31.8211	0.00184
Cell adhesion molecules (CAMs) [Path:hsa04514]	6.82202	0.08644	153.027	0.91899	0.94899	123.54	0.0043
Synaptic vesicle cycle [Path:hsa04721]	6.40421	0.12206	95.0912	1.62796	1.6754	129.837	0.00433
Oocyte meiosis [Path:hsa04114]	7.01247	0.09255	124.84	1.46653	1.45802	114.149	0.00556
Pyrimidine metabolism [Path:hsa00240]	7.39633	0.11357	118.122	1.58742	1.51574	103.646	0.00562
Adherens junction [Path:hsa04520]	6.91419	0.09873	106.123	1.62012	1.59481	122.652	0.00742
Focal adhesion [Path:hsa04510]	7.4833	0.07579	212.655	0.66983	0.66896	98.362	0.00742
PPAR signaling pathway [Path:hsa03320]	6.29685	0.07475	74.1034	1.3237	1.30378	83.919	0.00841
Fc gamma R-mediated phagocytosis [Path:hsa04666]	6.77552	0.11319	129.462	1.05175	1.02758	146.203	0.00963
Adipocytokine signaling pathway [Path:hsa04920]	6.40669	0.12095	109.239	1.64324	1.60324	149.273	0.01152
Inositol phosphate metabolism [Path:hsa00562]	6.49112	0.10566	61.4375	1.95445	1.93501	107.215	0.01406
Phagosome [Path:hsa04145]	5.83076	0.12202	211.642	1.10528	1.12776	30.5002	0.01741
Arginine and proline metabolism [Path:hsa00330]	5.30379	0.07016	46.6681	1.36475	1.36218	25.7785	0.01781
Metabolism of xenobiotics by cytochrome P450 [Path:hsa00980]	5.53837	0.04309	51.0671	0.70738	0.70421	19.1849	0.01781
Glutathione metabolism [Path:hsa00480]	6.44122	0.13004	71.2782	2.81688	2.92009	186.363	0.01842
Glycosphingolipid biosynthesis - lacto and neolacto series [Path:hsa00601]	5.10664	0.08267	24.8054	1.77282	1.75584	64.5735	0.0263
Circadian entrainment [Path:hsa04713]	6.66134	0.06193	73.8977	1.13826	1.15034	79.236	0.03137
Purine metabolism [Path:hsa00230]	7.06189	0.08888	169.696	1.33654	1.30188	107.992	0.03137
Circadian rhythm [Path:hsa04710]	4.61331	0.04797	25.1954	2.1816	2.15113	32.5629	0.03828
Valine, leucine and isoleucine degradation [Path:hsa00280]	5.0957	0.10082	46.3387	2.34042	2.29578	22.317	0.03845
Histidine metabolism [Path:hsa00340]	4.55431	0.10115	30.4921	2.4079	2.46674	38.7201	0.03905
Pancreatic secretion [Path:hsa04972]	5.74187	0.03879	54.8521	1.18624	1.18458	12.5756	0.0419
Long-term potentiation [Path:hsa04720]	6.56663	0.0918	75.6176	1.32346	1.37001	85.1465	0.05697
Drug metabolism - other enzymes [Path:hsa00983]	5.24895	0.04142	31.7749	1.01149	1.0118	12.0689	0.06297
Long-term depression [Path:hsa04730]	5.29642	0.08643	58.0273	1.26882	1.24003	24.0797	0.06393
Cysteine and methionine metabolism [Path:hsa00270]	5.04966	0.06809	33.6048	1.69632	1.68276	18.6286	0.06597
Oxidative phosphorylation [Path:hsa00190]	6.48677	0.17644	198.327	1.80041	1.85099	80.9418	0.07045
Glycosaminoglycan degradation [Path:hsa00531]	4.93436	0.10045	26.3579	2.24575	2.25717	32.1877	0.08503
Pentose phosphate pathway [Path:hsa00030]	4.61387	0.10391	33.4104	2.37755	2.29219	23.4045	0.08722
Cell cycle [Path:hsa04110]	5.76871	0.09171	140.255	1.21988	1.21831	33.8586	0.09482

## Sheet: S19 Candida vs RPMI 24hrs
Pathway	Activity	Compactness	Separation	Robustness1	Robustness2	Informativeness	P value
Cytosolic DNA-sensing pathway [Path:hsa04623]	8.97858	0.2129	142.08	5.14675	4.91667	437.533	0
RIG-I-like receptor signaling pathway [Path:hsa04622]	7.90693	0.19109	160.398	4.29631	4.32215	375.955	0
NOD-like receptor signaling pathway [Path:hsa04621]	8.32591	0.22312	161.118	3.83706	3.80536	301.788	0
Natural killer cell mediated cytotoxicity [Path:hsa04650]	9.23665	0.15186	267.146	2.27384	2.27138	360.095	0
Cell adhesion molecules (CAMs) [Path:hsa04514]	11.0372	0.12546	234.189	1.87352	1.8723	255.729	0
Chemokine signaling pathway [Path:hsa04062]	9.65853	0.18079	439.408	1.76761	1.74352	294.136	0
Cytokine-cytokine receptor interaction [Path:hsa04060]	10.0517	0.16836	572.251	1.49874	1.50351	224.012	0
B cell receptor signaling pathway [Path:hsa04662]	10.27	0.16435	156.057	4.21072	4.29703	336.238	0
Nicotinate and nicotinamide metabolism [Path:hsa00760]	6.4245	0.17755	48.6631	2.4721	2.47631	276.684	0
Arginine and proline metabolism [Path:hsa00330]	7.87243	0.13917	88.7102	3.38601	3.36451	321.186	0
Phenylalanine metabolism [Path:hsa00360]	6.08968	0.08648	20.6652	2.7744	2.82472	64.8953	0
Toll-like receptor signaling pathway [Path:hsa04620]	8.69105	0.19734	274.019	2.7719	2.73174	256.983	0
Apoptosis [Path:hsa04210]	9.24332	0.14941	175.673	2.65319	2.58693	271.118	0
NF-kappa B signaling pathway [Path:hsa04064]	7.63496	0.23484	277.441	3.46825	3.40264	189.909	0
Glutamatergic synapse [Path:hsa04724]	8.89774	0.0965	130.589	1.46445	1.45566	234.092	0
Jak-STAT signaling pathway [Path:hsa04630]	8.99232	0.15726	320.877	2.45261	2.4616	188.928	0
Endocytosis [Path:hsa04144]	8.89663	0.1375	354.634	1.89966	1.92007	290.213	0
Glycosaminoglycan biosynthesis - chondroitin sulfate / dermatan sulfate [Path:hsa00532]	5.22302	0.16249	30.0128	5.66495	5.73095	190.493	0
mTOR signaling pathway [Path:hsa04150]	8.07047	0.15169	138.038	1.60406	1.61554	306.689	0
Tryptophan metabolism [Path:hsa00380]	7.5608	0.17114	82.8801	2.15672	2.20283	193.719	0
p53 signaling pathway [Path:hsa04115]	7.82014	0.11781	115.25	1.16578	1.16731	222.895	0
One carbon pool by folate [Path:hsa00670]	6.93258	0.19276	42.3662	5.13092	5.32942	281.156	0
HIF-1 signaling pathway [Path:hsa04066]	8.00897	0.15202	231.82	1.35989	1.35539	212.587	0
Complement and coagulation cascades [Path:hsa04610]	9.43122	0.08478	86.0765	1.28612	1.2822	99.2666	0
Valine, leucine and isoleucine degradation [Path:hsa00280]	7.0957	0.16503	80.0299	3.28146	3.19996	273.325	0
Leuhsacyte transendothelial migration [Path:hsa04670]	8.35053	0.10588	165.411	1.35622	1.35639	263.936	0
beta-Alanine metabolism [Path:hsa00410]	6.72241	0.12747	45.948	3.90851	3.85864	223.546	0
Purine metabolism [Path:hsa00230]	8.27906	0.10391	216.891	1.63252	1.65892	236.278	0
Retrograde endocannabinoid signaling [Path:hsa04723]	8.18214	0.07852	100.148	1.09301	1.09204	154.336	0
Metabolism of xenobiotics by cytochrome P450 [Path:hsa00980]	7.91929	0.07458	82.7489	1.71429	1.67962	87.1609	0
ECM-receptor interaction [Path:hsa04512]	8.37842	0.08176	101.156	1.6697	1.69981	119.087	0
PI3K-Akt signaling pathway [Path:hsa04151]	8.70868	0.09775	467.435	1.45593	1.46653	148.324	0
MAPK signaling pathway [Path:hsa04010]	8.49356	0.11276	411.85	1.53207	1.54164	184.984	0
Ether lipid metabolism [Path:hsa00565]	7.78427	0.11819	58.1957	2.82608	2.84028	79.8728	0
Mineral absorption [Path:hsa04978]	8.09159	0.16769	123.032	2.65677	2.53376	192.081	0
Histidine metabolism [Path:hsa00340]	5.99788	0.15113	48.2931	4.04828	4.00303	324.872	0
Fatty acid elongation [Path:hsa00062]	6.47599	0.16306	50.3752	5.74812	5.81151	247.295	0
Cholinergic synapse [Path:hsa04725]	7.97247	0.09615	152.8	2.169	2.12067	189.886	0
Gap junction [Path:hsa04540]	7.49093	0.12686	138.936	2.4301	2.45775	117.438	0
N-Glycan biosynthesis [Path:hsa00510]	5.07311	0.07762	53.2385	2.02292	2.02262	43.6667	0
Intestinal immune network for IgA production [Path:hsa04672]	7.44439	0.18189	104.332	3.38564	3.33571	155.639	0
Folate biosynthesis [Path:hsa00790]	5.38155	0.16469	36.588	3.63068	3.63221	70.8009	0
Neurotrophin signaling pathway [Path:hsa04722]	8.50788	0.11648	212.211	1.65886	1.64761	179.428	0
PPAR signaling pathway [Path:hsa03320]	7.62053	0.11841	124.632	2.21733	2.22538	146.3	0
Retinol metabolism [Path:hsa00830]	5.71922	0.02787	33.3003	1.30025	1.29996	18.3689	1e-05
Pentose phosphate pathway [Path:hsa00030]	6.09205	0.11633	36.3121	3.0841	3.08048	105.533	1e-05
Proximal tubule bicarbonate reclamation [Path:hsa04964]	6.18967	0.12641	44.9622	2.64466	2.64541	84.2982	1e-05
Biosynthesis of unsaturated fatty acids [Path:hsa01040]	5.53242	0.13281	39.3873	2.74165	2.74624	159.315	2e-05
Arachidonic acid metabolism [Path:hsa00590]	7.14782	0.08898	71.2965	1.92868	1.94045	202.666	3e-05
Salivary secretion [Path:hsa04970]	7.29132	0.10229	119.763	2.20009	2.20748	208.396	4e-05
Terpenoid backbone biosynthesis [Path:hsa00900]	6.36896	0.16198	41.9873	3.48263	3.50974	126.81	4e-05
Oocyte meiosis [Path:hsa04114]	6.28057	0.08649	136.553	1.87376	1.90763	32.8099	6e-05
ErbB signaling pathway [Path:hsa04012]	7.55908	0.09891	127.961	1.2175	1.22007	125.285	6e-05
Endocrine and other factor-regulated calcium reabsorption [Path:hsa04961]	6.84305	0.10541	78.3844	2.9478	2.96277	137.468	7e-05
D-Glutamine and D-glutamate metabolism [Path:hsa00471]	2.78473	0.19374	10.0122	26.47	27.9343	77.2934	9e-05
VEGF signaling pathway [Path:hsa04370]	7.32728	0.11559	111.118	3.29999	3.34328	139.982	0.00011
T cell receptor signaling pathway [Path:hsa04660]	7.51636	0.13908	208.697	1.86339	1.86124	220.42	0.00014
Lysine degradation [Path:hsa00310]	5.48703	0.06552	46.5235	1.97386	1.90409	39.9304	0.00016
Pyrimidine metabolism [Path:hsa00240]	7.16326	0.12051	137.2	2.49012	2.5373	147.352	0.00016
Sphingolipid metabolism [Path:hsa00600]	6.88038	0.13469	81.5156	2.40693	2.42009	49.3374	0.00017
Insulin signaling pathway [Path:hsa04910]	7.6277	0.10738	211.142	1.7703	1.734	120.257	0.00031
Pyruvate metabolism [Path:hsa00620]	6.57601	0.12445	74.0358	4.00004	4.13637	316.32	0.00087
Circadian entrainment [Path:hsa04713]	7.15602	0.08218	101.082	1.0809	1.07536	177.222	0.0009
Progesterone-mediated oocyte maturation [Path:hsa04914]	6.2644	0.08322	104.518	1.998	1.99612	44.1693	0.00111
Drug metabolism - other enzymes [Path:hsa00983]	5.71944	0.06999	50.4918	1.54991	1.54666	56.5801	0.00115
Dopaminergic synapse [Path:hsa04728]	6.66223	0.07879	156.13	1.19318	1.19577	46.9334	0.00117
GnRH signaling pathway [Path:hsa04912]	7.28251	0.09252	121.263	2.28485	2.30656	97.101	0.00195
Glycerolipid metabolism [Path:hsa00561]	6.88248	0.13789	111.843	2.99421	3.00393	103.66	0.00196
Axon guidance [Path:hsa04360]	7.65503	0.08437	164.594	1.19262	1.21178	108.382	0.00228
Focal adhesion [Path:hsa04510]	7.51965	0.08349	252.73	1.23209	1.22803	100.326	0.0026
Adipocytokine signaling pathway [Path:hsa04920]	7.0847	0.15392	163.416	3.06169	3.09585	115.569	0.00288
Calcium signaling pathway [Path:hsa04020]	7.49814	0.0779	191.365	1.22328	1.24182	120.052	0.00292
Wnt signaling pathway [Path:hsa04310]	6.43205	0.08397	182.378	1.02501	1.01867	46.8518	0.00353
Fc epsilon RI signaling pathway [Path:hsa04664]	6.91688	0.12138	117.778	2.63126	2.62129	97.5316	0.00535
Phosphatidylinositol signaling system [Path:hsa04070]	7.09543	0.1472	136.104	2.34411	2.28274	309.844	0.00628
Circadian rhythm [Path:hsa04710]	4.89923	0.07529	37.3505	2.19152	2.2283	56.2178	0.00732
TGF-beta signaling pathway [Path:hsa04350]	6.98304	0.0844	87.5632	1.5873	1.57961	121.544	0.00826
Butirosin and neomycin biosynthesis [Path:hsa00524]	3.64446	0.13536	17.1991	22.0074	22.7702	39.5885	0.00932
Glycine, serine and threonine metabolism [Path:hsa00260]	6.13955	0.11867	58.9787	2.46005	2.44579	122.798	0.00948
Propanoate metabolism [Path:hsa00640]	5.96698	0.15059	62.9416	4.74118	4.85352	272.318	0.01467
Serotonergic synapse [Path:hsa04726]	7.04073	0.0886	121.988	2.00995	2.00766	118.36	0.01882
Fc gamma R-mediated phagocytosis [Path:hsa04666]	7.27477	0.14273	186.393	3.19645	3.21688	74.0657	0.02599
Glycosphingolipid biosynthesis - lacto and neolacto series [Path:hsa00601]	5.08104	0.07817	31.2476	2.28729	2.26921	39.3924	0.02981
GABAergic synapse [Path:hsa04727]	6.98193	0.07967	89.8733	1.45108	1.46371	90.4865	0.0303
Regulation of actin cytoskeleton [Path:hsa04810]	7.435	0.09071	257.501	1.20735	1.22586	73.9376	0.03404
Steroid hormone biosynthesis [Path:hsa00140]	5.90861	0.0472	40.5562	1.18963	1.1831	20.3051	0.04082
Lysosome [Path:hsa04142]	6.51417	0.15269	239.741	3.22426	3.19089	84.302	0.05017
Fatty acid metabolism [Path:hsa00071]	6.40225	0.12029	71.8865	2.85027	2.818	100.733	0.06155
Butanoate metabolism [Path:hsa00650]	5.46195	0.07891	32.513	1.92236	1.90593	42.4711	0.0694
Selenocompound metabolism [Path:hsa00450]	4.49886	0.11004	27.355	4.24039	4.20873	26.1945	0.07139
Carbohydrate digestion and absorption [Path:hsa04973]	6.60868	0.11857	90.578	1.71202	1.71088	96.8692	0.07241
Fat digestion and absorption [Path:hsa04975]	5.78366	0.07542	35.2727	2.7567	2.74918	30.9897	0.07633
Pancreatic secretion [Path:hsa04972]	7.00444	0.09564	114.712	1.43341	1.43942	59.3536	0.0807
Synaptic vesicle cycle [Path:hsa04721]	6.20093	0.09509	89.6732	2.30695	2.31529	47.9186	0.08406
Glutathione metabolism [Path:hsa00480]	6.6892	0.14555	93.1346	4.12236	4.10986	85.1314	0.08598
Dorso-ventral axis formation [Path:hsa04320]	5.07898	0.10559	36.2753	3.21567	3.22397	39.3142	0.08723
Oxidative phosphorylation [Path:hsa00190]	7.24461	0.12991	168.726	1.06871	1.07245	77.029	0.08828
Cysteine and methionine metabolism [Path:hsa00270]	5.67016	0.10788	53.7073	3.99208	4.01837	101.362	0.08965
Vasopressin-regulated water reabsorption [Path:hsa04962]	5.75635	0.10362	64.9176	2.65647	2.63644	60.7639	0.08971
Notch signaling pathway [Path:hsa04330]	6.34021	0.1206	85.2089	2.42188	2.40564	106.476	0.09166
Amino sugar and nucleotide sugar metabolism [Path:hsa00520]	6.33692	0.16345	107.185	2.51735	2.51995	67.6659	0.09256
Hedgehog signaling pathway [Path:hsa04340]	6.12534	0.05203	42.1609	1.46455	1.4706	80.8864	0.09323
Aldosterone-regulated sodium reabsorption [Path:hsa04960]	6.30146	0.1301	74.248	2.0941	2.08257	125.308	0.09407
Long-term depression [Path:hsa04730]	6.41739	0.10161	76.7446	2.16263	2.16022	101.246	0.09639
Glycerophospholipid metabolism [Path:hsa00564]	6.77319	0.09875	127.31	1.58453	1.57185	81.3092	0.09639
Melanogenesis [Path:hsa04916]	6.88452	0.08216	115.88	1.26005	1.25679	165.143	0.09707
