# Supplementary material for: Multivariate inference of pathway activity in host immunity and response to therapeutics
Source: Nucleic Acids Res. 2014 Aug 21;42(16):10288–306. doi: 10.1093/nar/gku722 (PMC4176341; doi:10.1093/nar/gku722)
Supplement: SUPPLEMENTARY DATA [file supp_gku722_nar-01646-n-2014-File011.zip › NAR-01646-2014 Suppl files/Goel_SuppTables_S1-S11.xlsx]

## Sheet: S1 False Positive Rates
	Gene Set Size	Test Metric	N = 10					N = 25					N = 50
			r = 0.1	r = 0.3	r = 0.5	r = 0.7	r = 0.9	r = 0.1	r = 0.3	r = 0.5	r = 0.7	r = 0.9	r = 0.1	r = 0.3	r = 0.5	r = 0.7	r = 0.9
	5	Mean	0.01	0	0	0.03	0.01	0.04	0.02	0.02	0	0.02	0.02	0.06	0.04	0	0.04
		Median	0.01	0.03	0.01	0.01	0.01	0.04	0.07	0.04	0.02	0.07	0.08	0.03	0.08	0.06	0.06
		T2	0.09	0.13	0.08	0.04	0.08	0.09	0.13	0.09	0.16	0.11	0.14	0.12	0.14	0.1	0.16
		PCA	0.02	0.01	0	0.02	0	0.03	0.01	0.03	0.01	0.02	0.03	0.03	0.01	0.02	0
		PLS	0	0	0.02	0.01	0.01	0.03	0.01	0.04	0.03	0.03	0.06	0.02	0.05	0.05	0.07
		Activity	0.03	0	0	0.02	0	0.01	0.02	0	0.01	0.01	0	0.01	0	0.01	0
		Compactness	0.01	0.01	0.01	0.01	0	0.03	0.02	0.02	0.01	0.04	0.02	0.02	0	0.03	0.02
		Separation	0.02	0.04	0.01	0.01	0.01	0.01	0	0.01	0.02	0.01	0	0	0	0.01	0.01
		Robustness	0.01	0.01	0.02	0	0.03	0	0.01	0.01	0.03	0.01	0	0	0	0.01	0
		Informativeness	0	0	0.02	0	0.02	0.02	0	0.04	0.01	0.03	0.08	0.06	0.03	0.06	0.05
		Combined-Pvalue	0.03	0.01	0.02	0	0.01	0.05	0.02	0.03	0.03	0.03	0.03	0.01	0.04	0.04	0.03
	10	Mean	0.02	0.02	0	0.04	0.01	0.01	0.01	0.02	0.01	0	0.01	0.02	0	0.01	0.01
		Median	0	0.02	0.02	0.03	0.02	0.07	0.05	0.04	0.02	0.09	0.11	0.04	0.07	0.1	0.12
		T2	0.09	0.03	0.02	0.04	0.02	0.06	0.07	0.09	0.08	0.07	0.12	0.1	0.15	0.12	0.06
		PCA	0.01	0.01	0.01	0.01	0.02	0	0.01	0.01	0	0.01	0.01	0.02	0	0.01	0.01
		PLS	0.02	0.01	0.01	0.01	0	0.03	0.02	0.01	0.01	0	0.04	0.07	0.07	0.03	0.04
		Activity	0.01	0	0.01	0.02	0	0.03	0.02	0.02	0.02	0.01	0.01	0.01	0	0.01	0.01
		Compactness	0	0.02	0.02	0.01	0	0.03	0.01	0.02	0.02	0	0.02	0.01	0	0.03	0.01
		Separation	0.03	0	0.03	0.05	0.01	0.01	0	0	0.01	0.01	0.01	0	0	0.01	0
		Robustness	0.01	0.01	0.02	0.02	0.02	0	0.02	0.01	0.01	0.01	0.02	0.01	0	0.02	0.01
		Informativeness	0	0.01	0	0.01	0	0.04	0.03	0.01	0.01	0.02	0.01	0.02	0.04	0.02	0.02
		Combined-Pvalue	0.02	0.01	0.01	0.04	0.01	0.03	0.03	0.04	0	0	0.03	0.02	0	0.02	0.01
	20	Mean	0	0.01	0.02	0.01	0.01	0	0.01	0.01	0.02	0.01	0	0.04	0.01	0	0.01
		Median	0.02	0.03	0.03	0.02	0.06	0.03	0.03	0.06	0.01	0.06	0.07	0.1	0.17	0.1	0.13
		T2	0.01	0	0.02	0.02	0.01	0.04	0	0.02	0.03	0.08	0.04	0.01	0.04	0.05	0.03
		PCA	0	0.01	0.01	0.01	0	0.03	0.01	0.02	0.02	0.01	0.01	0	0.03	0.01	0.01
		PLS	0.02	0.01	0	0.01	0	0.04	0.05	0.03	0.02	0	0.03	0.02	0.02	0.02	0.02
		Activity	0	0.02	0	0	0.04	0.01	0.01	0	0.02	0	0.03	0.02	0	0.01	0.01
		Compactness	0.02	0.02	0	0.01	0	0.01	0	0.01	0.01	0	0	0	0.02	0.02	0.01
		Separation	0	0	0.03	0.03	0.01	0.02	0.04	0	0	0.01	0	0	0	0	0
		Robustness	0	0.01	0.03	0.02	0.02	0.01	0.01	0.03	0.01	0	0	0.01	0	0	0
		Informativeness	0.03	0	0	0	0.01	0.01	0.01	0.01	0	0	0.01	0.03	0	0	0.02
		Combined-Pvalue	0	0.04	0.02	0.01	0	0.02	0.01	0	0	0.01	0.01	0	0.02	0	0.01
	50	Mean	0.03	0	0.02	0.01	0.01	0	0	0.02	0.05	0.01	0	0.01	0	0.02	0.01
		Median	0.05	0.06	0.02	0.03	0.04	0.07	0.05	0.11	0.05	0.07	0.13	0.09	0.11	0.09	0.13
		T2	0.03	0.01	0.03	0.03	0	0	0.01	0.03	0	0	0	0	0.06	0	0
		PCA	0.01	0.01	0.03	0	0.01	0.01	0.02	0.01	0.02	0.01	0	0.03	0.01	0.03	0.01
		PLS	0.01	0.02	0.02	0.03	0.02	0.01	0.01	0.02	0.01	0.02	0.03	0	0	0.02	0.02
		Activity	0.02	0.01	0	0	0	0	0.03	0.01	0.02	0	0.01	0.02	0.01	0.01	0.01
		Compactness	0.01	0.01	0.02	0	0	0.01	0.01	0	0	0.01	0.01	0.01	0	0.02	0
		Separation	0.01	0.02	0.02	0	0.01	0.01	0.01	0	0	0.01	0.01	0.01	0.01	0.02	0.02
		Robustness	0.02	0.02	0	0	0.02	0.01	0.01	0	0	0	0	0.01	0.02	0.02	0.03
		Informativeness	0.01	0.04	0.03	0.02	0.05	0	0	0	0.03	0.01	0	0.01	0.01	0.01	0.03
		Combined-Pvalue	0.02	0.05	0.02	0	0	0.01	0.02	0	0.01	0.01	0	0	0.01	0.01	0
	Table S1. False positive rates estimated for MIPA measures and 5 other FCS methods

## Sheet: S2 PCA Loadings Per Measure
	Activity Measure	Loading Coefficients
		PC1	PC2	PC3	PC4	PC5	<-- Principal Component
		0.6045	0.286	0.0606	0.0473	0.0015	<-- Variance Explained
	Avg. Activity Per Sample	0.54642	-0.179	0.18494	-0.39908	0.68987
	Compactness	0.15029	0.75918	-0.59374	-0.033509	0.21772
	Separation	0.55834	0.054736	-0.015495	-0.45845	-0.68909
	Informativeness	0.47149	0.3283	0.48764	0.65617	-0.039408
	Robustness	-0.38051	0.52993	0.61256	-0.44595	0.016694
	Table S2. PCA loading coefficients for each MIPA measure

## Sheet: S3 Pairwise Correlation MvPA
	Activity Measure	Correlation Coefficient
		Avg. Activity Per Sample	Compactness	Separation	Informativeness	Robustness
	Avg. Activity Per Sample	1	0	0.82051	0.49148	-0.52357
	Compactness	0	1	0.20165	0.27461	0.2263
	Separation	0.82051	0.20165	1	0.55252	-0.4043
	Informativeness	0.49148	0.27461	0.55252	1	-0.20662
	Robustness	-0.52357	0.2263	-0.4043	-0.20662	1
	Table S3. Pairwise linear correlation coefficient between MIPA measures

## Sheet: S4 Comparative Peformance
	Method	Sensitivity	Prioritization	Specificity	Sensitivity (Z)	Prioritization (Z)	Specificity (Z)	Sum Z scores w/o specificity	Sum Z scores with specificity	Overall Rank w/o specificity	Overall Rank with specificity
	MIPA_var_1	0.00249	23.5812	2.54271	-1.02531	-0.48249	2.36353	-1.50779	0.85573	1	9
	PLAGE	0.0022	25	1.1	-1.02876	-0.38355	-0.17603	-1.41231	-1.58834	2	1
	PADOG	0.096	9.7	2.5	0.09723	-1.4505	2.28835	-1.35326	0.93509	3	10
	GLOBALTEST	0.0001	27.9	2	-1.05397	-0.18131	1.40822	-1.23528	0.17293	4	6
	ORA	0.0732	18.3	2.5	-0.17646	-0.85077	2.28835	-1.02724	1.26112	5	11
	SAFE	0.1065	18.8	1.3	0.22328	-0.81591	0.17603	-0.59263	-0.4166	6	3
	GSA	0.142	21	1.3	0.64943	-0.66249	0.17603	-0.01306	0.16297	7	5
	SIGPATH. Q2	0.0565	38	0.9	-0.37693	0.52302	-0.52808	0.14608	-0.382	8	4
	MIPA_var_4	0.02988	44.221	0.7354	-0.69647	0.95684	-0.81781	0.26037	-0.55744	9	2
	SSGSEA	0.0808	40.3	1	-0.08523	0.68341	-0.35205	0.59818	0.24612	10	7
	ZSCORE	0.095	39.8	1	0.08523	0.64854	-0.35205	0.73377	0.38172	11	8
	GSEA	0.1801	33.1	2.3	1.10679	0.18131	1.9363	1.2881	3.2244	12	14
	GSVA	0.1986	51.5	1.1	1.32887	1.46445	-0.17603	2.79331	2.61729	13	13
	CAMERA	0.3126	43	0.5	2.69735	0.87169	-1.23219	3.56905	2.33686	14	12
	Table S4. Comparative performance of MIPA vis-à-vis other FCS methods

## Sheet: S5 Significant Pathways Wound
Rank	Pathway	Activity	Compactness	Separation	Robustness1	Robustness2	Informativeness	P-value (Self-Contained)	P-value (Competitive)
1	Chemokine signaling pathway [Path:mmu04062]	12.019	0.24053	137.41	0.59173	0.65983	25.088	0	0.004436		UP-regulated (as determined by GSEA/GSOA)
2	Tyrosine metabolism [Path:mmu00350]	10.945	0.30064	44.624	1.9381	2.0395	121.67	0	0.0013747
3	Linoleic acid metabolism [Path:mmu00591]	10.714	0.1869	31.354	0.77047	0.85696	95.26	0	0.0014367		Down-regulated (as determined by GSEA/GSOA)
4	Cardiac muscle contraction [Path:mmu04260]	10.058	0.29228	76.469	0.53666	0.50054	35.508	0	0.10225
5	Cysteine and methionine metabolism [Path:mmu00270]	9.909	0.24256	29.522	1.5294	1.5547	11.124	1.6119e-08	0.1006
6	Glycolysis / Gluconeogenesis [Path:mmu00010]	9.283	0.29241	63.227	0.78646	0.76046	47.051	0	0.0048301
7	Beta-Alanine metabolism [Path:mmu00410]	9.0501	0.35452	36.302	2.1181	2.0483	34.409	0	0.0027087
8	Adipocytokine signaling pathway [Path:mmu04920]	8.9372	0.27259	63.692	1.1045	1.0815	144.64	0	0.0013747
9	Histidine metabolism [Path:mmu00340]	8.6457	0.32099	34.125	2.4661	2.5968	32.677	0	0.034272
10	ECM-receptor interaction [Path:mmu04512]	8.1718	0.23271	73.832	0.99717	1.0706	9.2111	7.7438e-13	0.14803
11	Complement and coagulation cascades [Path:mmu04610]	7.4059	0.18112	48.629	0.47232	0.42543	6.1134	0.0089302	0.060883
12	Glycosaminoglycan degradation [Path:mmu00531]	6.9019	0.2748	20.167	2.4314	2.5467	74.567	0	0.0082549
13	Salivary secretion [Path:mmu04970]	6.5899	0.18773	44.448	0.89427	0.81598	65.346	1.0929e-06	0.1006
14	Pentose and glucuronate interconversions [Path:mmu00040]	6.4396	0.26601	27.011	1.9882	1.9964	21.09	1.1102e-15	0.057062
15	Bile secretion [Path:mmu04976]	6.4348	0.21593	51.557	1.1489	1.0567	72.01	0	0.23333
16	Purine metabolism [Path:mmu00230]	6.3188	0.23561	127.21	0.46988	0.50546	7.5759	1.7913e-11	0.23333
17	Galactose metabolism [Path:mmu00052]	6.1193	0.27008	29.88	2.3235	2.3082	12.134	1.088e-14	0.10648
18	Cytokine-cytokine receptor interaction [Path:mmu04060]	5.9992	0.22941	191.81	0.48828	0.47914	51.719	0	0.060883
19	Phenylalanine metabolism [Path:mmu00360]	5.6074	0.28534	22.998	1.4148	1.3956	26.378	0	0.23333
20	Selenocompound metabolism [Path:mmu00450]	5.4588	0.23107	13.516	2.7388	2.9457	14.203	1.7852e-13	0.049143
21	Pyruvate metabolism [Path:mmu00620]	4.9777	0.33756	47.368	1.2548	1.4893	41.748	0	0.21115
22	MAPK signaling pathway [Path:mmu04010]	4.9561	0.25866	209.29	0.24157	0.26935	23.671	0	0.01985
23	NOD-like receptor signaling pathway [Path:mmu04621]	4.8954	0.33415	56.93	1.5281	1.2931	31.702	0	0.10648
24	Drug metabolism - cytochrome P450 [Path:mmu00982]	4.797	0.27906	82.446	1.0527	0.97051	18.284	1.4129e-08	0.026154
25	Glutathione metabolism [Path:mmu00480]	4.662	0.29183	54.582	1.0359	1.0257	29	0	0.023812
26	Retinol metabolism [Path:mmu00830]	4.5587	0.22719	54.416	1.5899	1.2523	12.565	0	0.23333
27	T cell receptor signaling pathway [Path:mmu04660]	4.311	0.23454	84.692	0.52608	0.5229	10.385	1.3305e-11	0.19355
28	Oxidative phosphorylation [Path:mmu00190]	4.2183	0.44662	213.62	1.2778	1.2423	37.344	0	0.0020281
29	Adherens junction [Path:mmu04520]	4.2149	0.26979	73.317	0.9286	0.89837	15.351	0.00647	0.057062
30	NF-kappa B signaling pathway [Path:mmu04064]	4.2056	0.31719	98.239	1.434	1.2769	59.903	0	0.00018354
31	Valine, leucine and isoleucine degradation [Path:mmu00280]	4.0384	0.33366	66.274	0.76713	0.91288	22.655	3.0545e-06	0.008136
32	N-Glycan biosynthesis [Path:mmu00510]	3.9869	0.28819	50.149	2.0511	1.7955	24.019	0	0.0009225
33	RIG-I-like receptor signaling pathway [Path:mmu04622]	3.9403	0.27692	61.436	0.93678	0.95574	21.43	1.1099e-12	0.0013747
34	Citrate cycle (TCA cycle) [Path:mmu00020]	3.772	0.42286	48.688	2.5853	2.6071	32.117	3.9968e-15	0.013885
35	Jak-STAT signaling pathway [Path:mmu04630]	3.6931	0.2087	110.94	0.32775	0.3499	20.307	0	0.0025388
36	Phagosome [Path:mmu04145]	3.6635	0.24823	129	0.73533	0.70056	21.935	0	6.7408e-05
37	ErbB signaling pathway [Path:mmu04012]	3.6429	0.23566	70.972	0.66027	0.76163	14.702	2.4607e-09	0.00026771
38	Vitamin digestion and absorption [Path:mmu04977]	3.5708	0.1952	16.966	1.5133	1.529	29.033	1.1253e-06	0.0005563
39	Cytosolic DNA-sensing pathway [Path:mmu04623]	3.4917	0.27724	56.857	1.6668	1.6195	25.137	2.6645e-15	6.7408e-05
40	Sphingolipid metabolism [Path:mmu00600]	3.4221	0.25893	35.961	1.4235	1.3035	9.1144	1.3306e-06	0.00013473
41	Glyoxylate and dicarboxylate metabolism [Path:mmu00630]	3.3183	0.291	26.962	3.2603	2.8896	20.646	0	0.0046636
42	One carbon pool by folate [Path:mmu00670]	3.312	0.1589	11.749	1.7156	1.5473	7.453	0.029119	0.023812
43	Riboflavin metabolism [Path:mmu00740]	3.3052	0.23102	13.536	3.8813	4.379	20.218	4.2188e-15	0.046596
44	Phenylalanine, tyrosine and tryptophan biosynthesis [Path:mmu00400]	3.2751	0.18824	7.1552	3.5075	3.8493	9.2161	0.0052592	0.060834
45	Glycosphingolipid biosynthesis - globo series [Path:mmu00603]	3.1798	0.26987	15.855	4.1573	3.5203	17.103	1.3337e-09	0.004436
46	Butanoate metabolism [Path:mmu00650]	3.0428	0.30021	32.411	2.1682	2.0043	14.153	0.00066078	0.00089095
47	Ubiquinone and other terpenoid-quinone biosynthesis [Path:mmu00130]	2.6588	0.25607	12.665	4.5808	3.7322	11.769	0.00036153	0.0025388
48	Synthesis and degradation of ketone bodies [Path:mmu00072]	2.5748	0.28936	11.151	4.6422	4.3846	14.961	1.0534e-11	0.0019704
49	Cyanoamino acid metabolism [Path:mmu00460]	1.8171	0.33138	7.0723	9.5409	6.7712	13.627	0	0.19097
	Table S5. Pathway activity analysis of wound healing response

## Sheet: S6 Sig. Diff. Expressed Genes
Gene	Signal to Noise Ratio	WAE 2 Day Replicate 1	WAE 2 Day Replicate 2	WAE 4 Day Replicate 1	WAE 4 Day Replicate 2	WAE 6 Day Replicate 1	WAE 6 Day Replicate 2	Epithelial 2 Day Replicate 1	Epithelial 2 Day Replicate 2	Epithelial 4 Day Replicate 1	Epithelial 4 Day Replicate 2	Epithelial 6 Day Replicate 1	Epithelial 6 Day Replicate 2
AK048085	4.01606	11.1533	11.1785	10.6892	10.645	10.1917	10.2163	8.7806	8.7492	8.8004	8.8318	8.7724	8.7035
Trim15	3.99677	10.7363	10.791	10.8276	10.8178	10.5845	10.5841	8.6444	8.6418	7.948	7.8923	7.3591	7.3621
Ap1s2	3.51746	9.2786	9.2706	8.5051	8.5865	8.804	8.7099	7.0016	6.9396	7.2962	7.3243	7.0943	7.0971
Osmr	2.89059	10.5787	10.6432	9.6642	9.614	8.8799	8.9697	7.109	7.247	7.2128	7.1897	6.893	6.9294
Adm	2.75606	9.2796	9.2122	9.5049	9.3655	9.4865	9.5352	8.1107	8.1347	6.8495	6.8614	7.041	6.9961
Anxa8	2.55984	12.12	12.099	13.058	13.0926	11.7545	11.7834	10.408	10.419	10.437	10.4615	10.6215	10.64
Ifit1	2.17347	9.3743	9.4227	9.0505	9.0062	9.2866	9.2623	7.2145	7.2097	8.2477	8.1704	6.7092	6.699
Smox	1.9733	11.3468	11.332	11.6129	11.6161	10.3046	10.5165	9.4591	9.4704	8.9979	9.0651	8.2852	8.2254
Lamc2	1.91826	13.3454	13.3571	14.034	14.034	11.8578	11.8874	10.7228	10.7363	9.8474	9.9075	9.3401	9.3176
Cldn4	1.89754	12.1341	12.0832	12.7836	12.9226	11.1678	11.1087	9.8769	10.0229	7.9125	7.8379	8.2811	8.2843
Cxcr4	1.83298	10.4785	10.6157	9.2955	9.289	8.674	8.8349	7.5935	7.61	7.9294	7.7951	7.4283	7.3449
Pfkfb3	1.82883	11.1552	11.2143	9.3793	9.3738	11.4893	11.5064	8.3385	8.4579	7.7351	7.7782	7.0765	7.1386
Crip2	1.79006	11.2303	11.2451	10.6738	10.7352	9.1615	9.1172	8.5151	8.5056	8.211	8.1082	8.2956	8.3175
Itgav	1.78872	9.3141	9.3859	9.9393	9.9684	8.2544	8.3363	7.7132	7.7183	7.2332	7.3511	7.2036	7.147
Prkab2	1.77292	8.102	8.0626	8.6804	8.7215	8.7309	8.6887	7.8096	7.7597	7.5222	7.5597	7.3212	7.289
2010109I03Rik	1.76247	12.1457	12.0675	12.2806	12.3305	11.6579	11.6474	10.6689	10.7895	7.6989	7.7122	7.5343	7.5186
Rprc1	1.74027	9.3216	9.3322	10.5298	10.5101	8.1561	8.2515	7.4833	7.3907	7.2781	7.4187	7.2887	7.1412
Cxcl16	1.694	10.3524	10.4145	11.0203	11.0229	9.9419	9.9705	9.3571	9.4149	8.1271	8.1378	8.3777	8.4216
Egfr	1.67954	9.4699	9.4079	10.9956	11.0565	9.4041	9.4647	8.521	8.4554	8.118	8.0428	8.026	7.977
Duoxa2	1.61863	10.4101	10.446	10.0176	10.0506	10.3722	10.3484	9.6008	9.6006	7.491	7.4377	7.3791	7.4323
Tnfrsf1b	1.59809	10.9151	10.9419	10.4793	10.4615	9.4723	9.4283	8.1382	8.1584	8.8953	8.8881	8.8094	8.8155
Rdh10	1.5792	9.912	10.0112	9.7517	9.6224	8.5299	8.364	7.9694	8.1561	7.3224	7.3232	7.041	7.1097
Adam8	1.54746	10.7571	10.7408	10.7733	10.8329	8.2544	8.1256	7.4131	7.247	7.491	7.4809	7.71	7.8179
Cxcl5	1.51978	10.7285	10.7637	8.6508	8.7764	7.582	7.4533	6.7821	6.6436	6.5959	6.5504	6.6794	6.6597
Tinagl	1.51153	11.6591	11.5615	11.8435	11.8154	11.6404	11.6341	11.3176	11.3121	10.1856	10.1411	9.6725	9.6721
Duox2	1.46573	9.3055	9.2758	9.4422	9.4485	10.0133	10.0635	8.8702	8.8833	7.2495	7.3154	6.7604	6.9165
Dusp4	1.46496	11.8912	11.8874	11.1045	11.1011	8.7587	8.743	7.9308	7.7768	7.487	7.6105	8.0947	8.5088
Tgm2	1.44397	14.2241	14.3315	13.2611	13.3011	9.866	9.8736	9.2726	9.423	9.3686	9.5046	9.3124	9.3382
Lama3	1.43748	11.9933	12.0079	13.0695	13.1096	11.654	11.7204	11.1111	11.1598	8.9446	9.048	8.7231	8.8634
Gcnt2	1.40702	9.6563	9.6355	10.1126	10.1013	8.4627	8.499	8.2819	8.259	7.0268	7.1295	6.9144	6.8664
Prg1	1.37405	9.5079	9.6246	9.3168	9.3931	7.2802	7.2138	7.128	6.9396	7.058	7.0552	6.8355	6.8386
Anxa1	1.35862	11.368	11.3844	12.3565	12.2827	9.2431	9.1852	9.0389	8.9793	8.8168	8.7534	8.6953	8.6482
Ly6d	1.33846	12.6441	12.6726	10.8866	10.9201	8.0078	7.7957	7.5144	7.4768	7.1854	7.1374	7.4805	7.4808
Epha2	1.33135	9.8878	9.8713	11.3763	11.3837	9.1221	9.1852	8.6877	8.702	7.5414	7.6465	8.1201	8.0643
Msn	1.30869	10.8076	10.8999	10.9064	10.8534	8.4484	8.4063	8.0473	7.8676	7.7842	7.7992	8.396	8.36
TC1632790	1.30839	10.1271	10.1478	11.332	11.3728	8.9738	8.9423	8.7778	8.6914	7.3301	7.3639	7.3757	7.3243
Ecm1	1.30831	12.6147	12.5898	13.3356	13.4076	9.7002	9.7144	9.3432	9.3445	9.5014	9.4597	8.7986	8.7853
Marcksl1	1.30442	13.1297	13.2213	13.7827	13.7701	10.5696	10.5631	10.3673	10.3058	9.1903	8.9181	9.8404	9.8767
Arhgef5	1.30274	10.81	10.8544	11.0417	11.07	10.9756	10.9127	10.7349	10.8387	9.8247	9.8559	9.5608	9.6248
Apol3	1.29245	8.962	9.0407	9.5139	9.5728	9.4426	9.6555	8.952	8.9999	7.4029	7.376	7.0798	7.1572
Clu	1.28572	13.0453	12.9127	13.4405	13.4405	9.5793	9.6486	9.0513	9.0716	9.4701	9.5683	9.3879	9.4305
Lamb3	1.27682	11.5449	11.4857	12.989	12.9059	11.2423	11.265	10.8199	10.8235	10.2221	10.337	9.9215	9.8944
Por	1.27354	10.7107	10.699	11.0079	11.0769	10.676	10.6266	10.6142	10.5072	9.5523	9.4979	9.4274	9.3953
Alox12	1.26838	9.5063	9.5951	8.9801	9.0519	6.9267	6.8818	6.8189	6.9243	6.797	6.7506	6.8434	6.8386
Mmp9	1.26176	10.9582	10.8443	9.6224	9.6823	7.7627	7.5583	7.3074	7.2888	7.0785	7.2477	7.5677	7.5045
S100a8	1.25805	8.7573	8.7925	9.2478	9.3445	6.7693	6.9103	6.5815	6.7482	6.6046	6.6715	6.8299	6.8247
Pls3	1.25742	11.3647	11.5433	11.7224	11.7538	9.1544	9.0939	8.9163	8.9822	8.9967	8.9299	9.1583	9.1521
Emp1	1.25672	12.7836	12.7228	13.2213	13.2296	10.1644	10.1452	10.2141	10.134	9.8402	9.8132	9.9737	9.9322
Gpr137b	1.25179	10.4378	10.4354	11.3423	11.2713	10.9141	10.8904	10.3926	10.4326	8.9636	9.0631	8.7443	8.7563
Ifrd1	1.24442	10.9643	10.9079	11.2175	11.317	11.251	11.1885	10.9738	11.0049	8.7484	8.7254	8.7254	8.6482
Aldh1a3	1.2363	14.1976	14.1778	14.4635	14.7749	9.3684	9.2014	9.0164	9.1278	9.1863	9.0631	9.3966	9.4317
Sprr1a	1.22365	10.3008	10.2619	12.5079	12.5222	8.8306	8.8294	8.5501	8.5676	6.7456	6.6715	6.9844	6.989
Parp14	1.22095	11.3104	11.3618	10.8745	10.957	11.6522	11.6606	10.2494	10.1843	10.3622	10.3628	8.2377	8.2843
S100a9	1.21378	11.5416	11.514	11.2849	11.346	7.5186	7.4937	7.0069	6.9136	6.676	6.6856	7.7019	7.639
Arg1	1.20367	9.4075	9.365	10.0891	10.1883	7.1531	6.9103	7.0563	7.103	6.8603	6.8156	7.0336	6.8286
Sema7a	1.1947	8.6729	8.5969	9.7334	9.8152	7.1036	6.8229	6.9933	6.8751	6.6322	6.6454	6.6703	6.7942
Cdc42ep2	1.19116	10.03	10.0298	9.7384	9.731	8.083	8.1428	7.6662	7.6138	7.6937	7.6465	8.1931	8.2464
Rbp1	1.18653	12.335	12.3129	11.9754	12.0278	8.4627	8.4907	7.8614	7.9237	7.7187	7.6725	8.6938	8.7216
Ankrd37	1.18362	9.7918	9.8373	9.0067	9.0412	11.3837	11.2896	8.5911	8.6252	8.3508	8.3966	7.4172	7.3329
Chsy1	1.18013	10.3359	10.3234	8.9699	8.9289	8.8799	8.8124	6.7966	6.7853	7.8728	7.9705	8.3149	8.2843
Plaur	1.1787	10.3433	10.3359	11.9624	11.9847	8.1491	8.2736	8.1963	8.1957	7.2332	7.2755	7.5531	7.6352
Zfp629	1.16577	8.9912	8.9757	8.4491	8.4073	6.9632	7.0559	6.765	6.7853	6.9052	6.8655	7.0943	7.0721
Il1r2	1.16346	8.5631	8.7419	9.097	9.0753	6.6935	6.6703	6.696	6.6289	6.6322	6.6294	6.8141	6.809
Clca6	1.1553	12.6673	12.633	13.7928	13.5816	12.2626	12.2981	12.1613	12.2066	10.4611	10.5892	9.6943	9.6475
Krt14	1.1098	10.9818	11.0127	11.0898	11.1056	7.0708	7.2781	7.4833	7.4513	7.5596	7.4578	7.5152	7.4678
Ltbp2	1.10859	9.0801	9.0566	9.1803	9.0561	7.3545	7.2138	6.924	7.1738	7.1756	7.2121	7.5065	7.3868
Slc16a3	1.0912	11.6122	11.5601	11.8665	11.8803	9.1152	9.1775	9.6497	9.5399	7.4172	7.4274	7.7856	7.8142
Hdc	1.09032	9.7768	9.8077	9.1549	9.1904	6.7848	6.8818	6.7966	6.7109	6.9277	7.0725	6.9774	7.0459
9930023K05Rik	1.0875	9.95	9.8477	9.7979	9.74	7.3808	7.4004	7.3929	7.5297	7.0681	7.1175	7.6019	7.6
Cpm	1.07819	9.1934	9.2459	9.694	9.7146	9.0622	9.115	9.3143	9.2306	6.9226	7.1091	6.8875	7.0053
Cxcl10	1.06372	10.4055	10.3622	6.669	6.6528	9.3177	9.515	6.9828	6.9243	6.8734	6.8961	6.694	6.6322
BC011467	1.05899	10.2562	10.2236	10.7422	10.8145	6.5968	6.5871	6.862	6.989	6.8202	6.8786	7.0178	7.0721
Bmp2	1.05543	9.3175	9.3468	9.7335	9.7588	10.1658	10.1277	9.5707	9.5826	7.7585	7.7832	7.1308	7.1334
Gbp2	1.05232	11.0578	11.0578	8.4686	8.5252	10.8779	10.8135	8.966	8.9975	7.5222	7.4854	7.0636	7.0721
E130306M17Rik	1.05159	9.2503	9.4536	10.1213	10.2169	6.7526	6.7411	6.9041	7.1178	6.949	6.9447	7.0336	7.0053
Pmaip1	1.03446	12.7196	12.7995	11.9541	11.9956	12.95	13.03	12.4698	12.4038	9.827	9.7965	8.9916	8.8873
Spp1	1.03252	10.082	10.0972	7.4759	7.5011	7.1491	7.19	6.662	6.6449	6.7118	6.6709	6.7911	6.7674
Phlda1	1.03003	11.7984	11.8135	13.5582	13.7327	10.0287	10.0666	9.9793	9.8479	9.5111	9.4008	10.1502	10.1629
Il1b	1.02732	10.9775	11.003	11.3764	11.373	6.9946	7.0319	7.3455	7.3746	6.9511	6.9358	7.5705	7.5402
2310016C08Rik	1.02621	12.1	12.0397	10.6145	10.6549	8.9413	8.9534	7.9398	7.9345	8.7987	8.739	9.0343	9.0627
Clca1	1.02199	9.3851	9.4677	8.9809	8.9346	6.6935	6.7411	6.6027	6.6459	6.9052	6.9396	7.0247	7.0105
Rap2b	1.0185	10.2935	10.2414	11.3062	11.2034	8.6677	8.6366	8.3941	8.3593	8.4924	8.4117	8.9387	8.92
Eps8	1.01254	9.834	9.8444	10.5532	10.5974	10.8833	10.8453	10.1431	10.2172	8.6517	8.5928	8.1371	8.1215
Col5a3	1.00986	10.5623	10.5787	7.9631	7.9217	8.2885	8.3049	7.2845	7.3702	7.6874	7.6974	7.2107	7.0404
Clec4d	0.999957	9.0633	9.1192	9.1445	9.1115	6.8888	7.0559	6.696	6.7109	6.8842	6.9482	7.2699	7.4352
Flna	0.999357	13.0347	13.0656	12.3421	12.4004	10.295	10.201	9.6497	9.6863	10.4754	10.3966	10.4334	10.4563
Myd116	0.99442	9.3229	9.5346	10.5477	10.3536	9.9876	9.9859	9.7017	9.7784	8.1559	8.1229	7.3791	7.3927
Tuft1	0.992599	10.4928	10.5433	11.7785	11.8285	11.7538	11.8192	10.8576	10.9244	9.5683	9.6215	8.6712	8.5728
Fn1	0.990142	11.904	11.7478	11.1244	11.0979	9.921	9.9833	8.3343	8.3475	10.3826	10.4536	8.6316	8.591
Dusp6	0.989754	12.2273	12.3305	12.1431	12.169	12.715	12.6706	12.328	12.4071	10.6092	10.6346	10.8963	10.8639
1300014I06Rik	0.987556	9.5294	9.5299	10.1791	10.2209	7.3246	7.4209	7.5373	7.6138	6.9721	6.9396	7.6826	7.6064
Il1rl1	0.985417	13.0498	13.0038	7.8908	7.8097	8.7729	8.7171	6.8497	6.8463	7.3418	7.2916	7.4017	7.3469
AK044196	0.982067	9.796	9.8721	11.0909	10.9291	10.6858	10.7821	10.2727	10.2938	8.3992	8.5776	8.1309	8.1287
S100a13	0.979112	10.1177	10.0435	10.6425	10.6027	10.4869	10.5567	10.3459	10.4495	8.9106	8.933	8.8258	8.8081
Iigp2	0.963144	10.7657	10.771	9.063	9.0941	11.0686	11.1011	8.938	8.9019	9.437	9.444	8.2658	8.2901
Vill	0.959488	8.6	8.5781	9.7694	9.7779	8.135	8.4163	8.1192	8.0496	7.0084	7.1852	7.9909	7.993
Inhba	0.958997	10.4312	10.4495	9.5825	9.5303	6.8541	7.0559	7.5194	7.5483	6.9161	6.9655	6.694	6.6256
Dusp10	0.952834	7.4162	7.3517	9.0348	9.0799	8.9085	8.8858	7.833	7.819	6.8255	6.8961	6.8803	6.8603
Oasl2	0.947176	10.0123	10.1096	9.9546	9.8891	10.9818	10.8614	8.6444	8.759	10.0355	10.0412	7.2887	7.3266
Ly6i	0.928252	9.2485	9.3408	10.2919	10.3156	10.1085	10.1227	9.7043	9.6701	8.5635	8.5098	8.2732	8.3433
Ccdc68	0.922967	8.2301	8.1229	8.9969	9.0653	8.9685	8.8884	8.4393	8.5461	7.6698	7.6135	7.1572	7.1034
LOC667373	0.92239	12.5045	12.5002	12.7877	12.8491	14.0172	13.9687	12.7358	12.7995	10.8941	10.8299	8.7133	8.678
Serpine1	0.92134	10.4893	10.5171	10.6854	10.7193	6.9995	7.1652	7.8663	8.0372	6.9277	6.8707	6.8969	6.8573
Hand2	0.918507	8.7841	8.6902	8.4069	8.3639	10.394	10.3174	8.3546	8.2912	8.1454	7.906	7.6224	7.5009
Dusp1	0.904991	10.6165	10.5588	12.0799	12.0874	9.6839	9.7538	10.3528	10.2581	7.8002	7.7867	8.0188	7.97
Msln	0.897832	9.9827	9.9108	11.478	11.5456	6.5277	6.6601	7.0202	7.139	6.5899	6.6083	7.284	7.4511
Iigp1	0.892491	9.6607	9.6338	6.676	6.6322	8.4627	8.475	6.7966	6.7394	7.1082	7.153	6.6653	6.7325
Errfi1	0.89187	11.1456	11.1937	12.3236	12.3545	10.9903	11.0848	11.4823	11.5682	8.7212	8.6964	8.7443	8.6289
Zfp13	0.887669	14.1014	14.1203	13.0593	12.898	14.2389	14.2389	12.3977	12.4004	13.3571	13.454	12.6218	12.5539
Vim	0.879299	10.7092	10.6822	8.2715	8.3343	8.1884	8.0817	7.7448	7.6355	7.9321	8.0246	7.6271	7.5594
Ptrh1	0.872574	9.1342	9.1737	10.5459	10.4369	9.7552	9.8996	9.5841	9.5991	8.2897	8.3531	8.1293	8.0801
Mmp10	0.867467	11.7443	11.6529	7.8523	7.911	7.1036	7.1111	6.9445	6.8396	6.8375	6.9735	6.9844	6.9851
Dok2	0.85244	9.476	9.4793	10.6495	10.6349	7.582	7.5012	7.1001	7.1531	7.3043	7.3154	8.2882	8.2219
Irgm	0.850992	10.5528	10.5155	8.6587	8.7444	10.6385	10.673	8.1655	8.3985	9.3177	9.3493	8.5052	8.4704
Col7a1	0.844394	10.8685	10.8866	8.1017	8.0796	8.5386	8.672	7.4905	7.5195	7.9607	7.9454	8.1647	7.9626
Pmp22	0.837263	12.7388	12.7427	13.6681	13.6264	13.57	13.5884	13.3454	13.3824	11.6857	11.7478	11.2633	11.3197
C130090K23Rik	0.8352	9.7162	9.6958	10.8366	10.8634	7.6481	7.6814	7.6352	7.5777	8.1119	8.0563	8.2192	8.1867
Mxd1	0.826472	12.5328	12.5194	12.567	12.4939	13.0498	13.1297	13.0656	13.0181	10.5115	10.5205	10.8087	10.7733
Sgk2	0.823311	10.1551	10.3219	10.6822	10.7366	12.0579	12.2089	10.8514	10.8068	8.4865	8.4167	8.7575	8.7496
Tnfaip3	0.822446	11.1094	11.0998	9.565	9.5687	11.2545	11.2473	10.3879	10.2243	8.9537	9.0406	7.9773	7.9038
9430080K19Rik	0.81749	11.112	11.0943	10.503	10.5884	8.6121	8.6791	8.4018	8.3806	8.6194	8.5154	9.3736	9.3583
Ccl24	0.811131	11.3788	11.4064	7.9923	7.9695	7.8678	8.0461	7.6352	7.7014	7.5669	7.6802	7.6119	7.5117
Hp	0.80603	7.6887	7.6986	9.5092	9.3262	6.6801	6.5668	6.8189	6.9734	6.577	6.5867	6.8434	6.809
Ptrf	0.797977	13.4906	13.4818	11.4923	11.6114	10.9858	10.9762	10.2649	10.264	10.7515	10.9624	11.1598	11.0925
6330505N24Rik	0.797659	8.9925	9.0452	9.9764	9.9885	9.9716	9.8497	9.6607	9.7599	8.116	8.0849	7.4104	7.5556
Tnfrsf12a	0.796687	10.12	10.0339	11.1433	11.2108	8.0399	7.8939	8.5857	8.5799	8.0158	8.0849	8.5239	8.4485
Gbp3	0.785794	8.9585	8.9571	6.9533	6.9559	8.9592	8.9318	7.3665	7.3702	7.5117	7.524	7.1683	7.1386
Cldn23	0.783393	8.6279	8.67	9.4568	9.5311	8.7224	8.6502	9.0657	9.1544	7.2644	7.3332	7.0336	7.0533
Prnd	0.782358	10.8973	10.9221	7.0215	7.0578	7.5669	7.5268	6.8914	6.6817	6.7609	6.7748	7.1343	7.0671
Daam1	0.775138	8.6677	8.762	10.1187	10.1435	9.8583	9.8095	9.2938	9.3339	8.4362	8.4091	7.7547	7.9073
Zfp36	0.76356	11.52	11.3728	12.335	12.3658	11.6303	11.6222	12.0902	12.0606	10.071	10.0513	9.6457	9.5732
Tnfrsf11b	0.763382	9.7022	9.6592	9.0198	8.9731	6.5968	6.8532	7.3929	7.3793	6.8025	6.9735	7.4142	7.3061
Phldb2	0.761778	8.4993	8.5955	9.8683	9.7375	6.6935	6.7277	7.128	7.0958	6.9161	7.015	7.2699	7.4563
Stom	0.755917	10.7259	10.673	10.394	10.3706	11.6053	11.6161	11.0358	11.1094	9.1622	9.1443	8.2477	8.2219
Mmp13	0.751858	9.6749	9.6592	6.732	6.6801	7.3098	7.2898	6.7748	6.7482	6.8495	6.8874	6.7138	6.7482
Rhod	0.748393	8.4329	8.4743	8.9272	8.9273	9.139	9.0939	9.0259	9.0801	7.4513	7.5485	7.3862	7.3826
Irf7	0.743508	9.7563	9.776	9.7261	9.7189	10.8904	10.8544	9.4495	9.4652	9.7183	9.665	7.4172	7.4409
Cd44	0.740653	11.8574	11.945	11.6014	11.5838	8.5328	8.5474	8.5561	8.5631	8.9512	8.9378	9.6909	9.6937
4933413G19Rik	0.733286	7.4087	7.3458	7.1806	7.1358	9.2825	9.2368	7.2308	7.26	7.0887	6.9655	6.7429	6.809
Tubb6	0.731544	9.162	9.2256	9.6776	9.6937	7.3545	7.4813	7.8096	7.7689	7.8096	7.8036	8.0406	8.0774
Tnfrsf22	0.725911	8.7266	8.7117	10.0652	9.9997	6.8373	6.767	7.353	7.3702	7.3074	7.1648	7.5771	7.4167
Actg1	0.724685	10.6738	10.6813	11.904	11.8678	11.3238	11.2998	11.213	11.1504	10.2998	10.2586	10.148	10.1164
Cd74	0.720415	9.6901	9.615	8.5913	8.6089	9.7677	9.8549	8.0384	8.0776	9.145	9.2494	8.4353	8.3653
Casp4	0.71611	9.476	9.5291	9.3128	9.3285	10.3293	10.264	9.8444	9.8835	8.2439	8.2192	8.156	8.2238
Rgs12	0.71608	9.7428	9.8188	10.5111	10.4795	6.5502	6.767	6.8189	6.8842	7.4804	7.4122	7.8601	7.7242
LOC545902	0.711027	8.6646	8.6448	9.5365	9.6147	9.659	9.5856	9.4462	9.5425	7.9125	7.7782	7.2632	7.2193
Crlf1	0.706102	8.7218	8.7141	7.0016	6.9458	7.0349	6.9692	6.6228	6.6016	6.9161	6.8707	6.9267	6.9718
Akr1b8	0.705951	10.2862	10.3516	10.6239	10.7381	8.0634	8.1984	8.1817	8.1839	8.4034	8.3531	9.0987	9.0399
Maff	0.701368	8.7618	8.804	9.327	9.2431	9.0963	9.2137	9.5446	9.4506	7.4644	7.4833	7.5865	7.6733
Ddx25	0.697492	13.2511	13.2511	11.8375	11.8263	13.6159	13.5057	11.6823	11.6474	12.5255	12.3628	12.1045	12.0326
Rsad2	0.695755	9.4903	9.5105	9.288	9.3851	11.494	11.4605	9.7199	9.8232	8.6517	8.6131	8.0754	7.9972
CN524910	0.688247	8.5008	8.5258	9.8914	9.952	9.52	9.324	9.2825	9.3503	7.9607	8.0089	7.4779	7.4601
Zbp1	0.684023	10.2298	10.2194	8.8719	8.952	11.0121	10.8833	9.4746	9.3919	9.2922	9.2858	7.7232	7.7082
Cdkn1c	0.683514	7.3164	7.3549	8.9346	8.9856	8.5482	8.5148	8.0212	8.0406	7.2034	7.2352	7.153	7.0505
AK087259	0.674281	9.9899	9.8993	11.6662	11.5849	9.3248	9.2218	9.8344	9.8804	8.6699	8.8241	8.9024	9.0459
Igtp	0.670766	10.8043	10.8729	7.2498	7.2784	10.6972	10.7211	7.0016	7.0958	8.9064	8.9753	7.3279	7.3449
Ccng2	0.670116	10.191	10.1513	9.6796	9.7045	10.7424	10.6977	10.7183	10.7422	8.3558	8.3277	7.7174	7.7701
Serpinh1	0.667434	12.6284	12.6763	9.6371	9.5508	10.2479	10.2116	9.4841	9.568	9.8792	10.0005	9.6761	9.7855
3010026O09Rik	0.663773	11.0749	10.9358	11.5601	11.5589	11.904	11.8952	11.7144	11.7144	10.0951	10.0285	10.2811	10.2786
Dcn	0.658452	10.0341	9.8886	8.1843	8.2705	8.1146	8.1256	6.8952	7.0571	8.0586	8.2906	8.1381	8.1021
4732473B16Rik	0.656323	7.4779	7.5194	9.7102	9.799	7.3246	7.3114	7.3794	7.3793	6.9385	6.9311	7.4104	7.3927
NAP123107-1	0.655231	8.706	8.65	8.5534	8.5865	7.0708	7.139	6.84	6.8751	7.2636	7.2999	7.8284	7.8104
Krt6b	0.650139	7.3036	7.4035	10.1258	10.1087	6.8888	6.8229	7.1572	7.1951	6.949	6.8961	6.8766	6.8818
Sh3pxd2b	0.648711	8.7071	8.6895	9.7918	9.8474	7.1686	7.0983	7.138	7.0291	7.8553	7.8484	7.6671	7.6647
Hey1	0.648238	9.7847	9.9813	6.7463	6.4783	7.6936	7.647	6.862	7.0143	7.0047	6.9735	7.1383	7.122
H2-Aa	0.648028	9.557	9.5403	8.2346	8.1895	9.6484	9.6638	8.1739	8.1474	8.9952	8.9737	7.8472	7.8714
Dedd2	0.647918	9.3995	9.4822	10.2798	10.3203	10.2015	10.2713	10.206	10.3069	8.6823	8.703	8.5052	8.5728
Pnrc1	0.644224	10.3547	10.3034	9.3815	9.4544	11.0049	11.1039	10.2033	10.2218	9.1722	9.2153	8.4055	8.4442
Anxa5	0.635553	10.9807	11.1361	11.0443	11.0239	8.3736	8.3691	8.0163	7.9283	9.2404	9.1818	9.3377	9.362
Cxcl9	0.633981	9.9987	10.0565	6.5516	6.5885	7.1036	7.0559	6.8842	6.6646	6.8311	6.7656	6.7754	6.8018
Areg	0.631797	9.1881	9.3158	10.8639	10.9796	8.8853	8.9801	9.6526	9.7076	7.7209	7.7534	8.1306	8.1365
Gtpbp2	0.630898	8.7906	8.7419	9.2922	9.2092	9.3641	9.3435	9.4946	9.423	7.9294	7.9547	7.8948	8.0219
Srd5a1	0.62559	11.0909	11.0625	11.4582	11.5165	7.0174	6.8079	7.7299	7.7483	8.4653	8.5314	8.3012	8.3396
Rhob	0.620754	11.1214	10.0691	11.1381	11.1533	11.5408	11.4396	11.781	11.7459	9.4401	8.4739	8.5635	8.6041
D11Ertd759e	0.61722	12.0007	12.1752	10.885	10.8587	11.0486	10.9733	9.6771	9.6768	11.7129	11.6018	9.6133	9.5693
Retnlg	0.610514	9.0407	9.116	9.648	9.724	6.9267	6.9828	6.9138	6.8032	7.635	7.57	7.9299	8.0169
Egr1	0.602081	11.0486	11.0276	11.9177	11.8827	10.2974	10.2584	11.7722	11.7672	7.6152	7.6931	9.1355	9.0813
Plek2	0.595245	10.111	10.158	11.0625	11.0616	8.2606	8.5467	8.6164	8.5631	9.0737	8.7763	9.2907	9.344
5730469M10Rik	0.584423	10.4365	10.4886	10.1832	10.2039	6.802	6.9692	6.84	6.8229	7.8382	7.8207	8.4718	8.457
Hif1a	0.579694	10.0148	9.8329	7.7281	7.8	9.6695	9.7111	8.521	8.5712	8.539	8.4988	7.881	7.8508
Robo4	0.57512	8.7747	8.8673	6.685	6.6935	6.8888	6.9103	6.6658	6.6646	6.9277	6.9735	6.7482	6.7585
Myo15b	0.569258	10.737	10.749	11.5456	11.4325	12.1248	12.1176	11.9979	11.9699	9.7391	9.636	9.4822	9.5655
Gpc1	0.565926	10.8866	10.851	8.9475	8.9024	8.6316	8.7971	8.0632	7.9523	9.0067	8.898	8.8825	8.9608
Proc	0.560848	9.1385	9.1293	9.2092	9.2375	7.4336	7.2274	7.1987	7.4712	7.9541	7.8658	8.2214	8.1169
Zfand2a	0.556631	7.4743	7.5571	9.0903	9.0503	9.0963	9.3123	8.4631	8.4734	7.6835	7.7906	7.2768	7.2862
Unc5b	0.549953	9.3913	9.4169	9.5119	9.4889	10.6707	10.6055	10.0574	10.0809	8.8654	8.9737	8.0161	8.0474
C5ar1	0.544951	8.8107	8.7793	8.956	9.0354	6.8732	7.0837	7.353	7.4221	6.8151	6.8386	8.0161	8.06
Las1l	0.541627	9.4208	9.4414	9.1722	9.1401	6.9451	6.5871	7.2624	7.247	7.8582	7.9393	7.6156	7.5664
AK045692	0.539144	8.9165	8.8527	10.8973	10.9127	9.8537	9.9168	10.264	10.2197	7.7871	7.8059	8.3128	8.3038
Tmem37	0.538491	11.26	11.3206	10.1667	10.227	12.2571	12.1999	11.7298	11.7569	9.4906	9.3979	8.8964	8.7985
1600029D21Rik	0.537995	11.8445	11.8075	12.4784	12.5328	7.7333	7.7078	8.5704	8.4981	8.8075	9.0393	9.8424	9.8835
4930539E08Rik	0.53307	10.3653	10.3993	9.7533	9.6577	11.5366	11.5697	11.5032	11.3415	8.0348	8.1407	8.0374	7.9626
Rtcd1	0.528053	8.8442	8.8012	8.5	8.4454	9.9993	9.9019	8.9294	9.0026	8.5874	8.4448	7.8728	7.9589
Atp2b1	0.526086	9.812	9.7842	10.6641	10.6195	10.7058	10.62	10.6892	10.7151	9.3149	9.3664	9.2266	9.1335
5730416F02Rik	0.524523	8.3757	8.4644	9.6991	9.659	6.9267	6.8818	7.2696	7.1674	7.5961	7.6312	7.7734	7.8179
BC040758	0.522372	10.1262	10.0452	10.9709	11.007	11.0925	11.112	11.1732	11.0625	9.9061	9.9244	8.6051	8.5629
Cdkn1a	0.521452	11.2413	11.2765	12.6828	12.7115	12.0341	12.0278	12.3469	12.3662	10.8334	10.8261	10.2797	10.3163
Samhd1	0.518551	8.5543	8.6355	7.1154	7.1608	9.8315	9.9664	8.0741	8.1901	7.7232	7.8123	7.0096	7.001
Ppic	0.514566	11.2553	11.4104	7.6	7.5354	8.901	9.0303	8.0853	7.8508	8.8885	8.9064	7.1683	7.1811
Eps8l3	0.512013	11.9446	12.012	12.8114	12.8531	12.7358	12.7639	12.7733	12.8872	11.6881	11.7187	11.26	11.2809
Col1a1	0.511937	10.7718	10.6442	8.9048	8.9313	8.5069	8.483	8.7075	8.6232	8.8654	9.1024	8.4453	8.5317
Itga2	0.50917	9.3711	9.3705	10.8258	10.8311	6.7219	6.7411	7.3074	7.4282	7.8382	7.9145	8.2811	8.2059
Wdr44	0.507107	8.4035	8.4026	8.2956	8.3391	9.6154	9.5465	8.7417	8.8021	8.2388	8.2786	7.2141	7.3161
Vps37b	0.504692	7.9351	8.0156	8.9662	8.9979	8.9956	8.9482	8.952	8.9019	7.6835	7.736	7.4283	7.43
Eml2	0.50354	9.9636	10.0322	10.3287	10.2348	7.582	7.5012	7.4606	7.5576	8.9979	8.9795	8.2602	8.31
Gimap6	0.501501	9.3506	9.273	7.5974	7.5296	8.8578	8.8294	8.1019	7.8837	8.3592	8.3872	7.6417	7.5716
Cd93	0.494999	11.5835	11.7606	7.6936	7.6984	8.083	8.0702	7.9938	7.8947	8.1271	8.1082	8.2638	8.2464
Col18a1	0.491429	10.1364	10.2042	8.8782	8.8945	7.4205	7.4813	7.7983	7.8763	8.694	8.4828	7.6019	7.594
Sgk	0.486679	11.2854	11.3372	8.5107	8.5252	11.3737	11.4644	10.3615	10.2862	9.1722	9.2319	8.1931	8.1255
Parp12	0.481761	9.1863	9.1329	8.2041	8.2316	10.2015	10.137	9.127	9.0221	8.7348	8.6038	7.431	7.4323
AA986860	0.481171	9.1161	9.1862	11.3238	11.309	7.628	7.5095	8.2209	8.2705	8.0817	8.0924	8.8153	8.7724
AW112010	0.479357	10.3509	10.4433	9.7196	9.6088	11.4171	11.4899	10.8637	10.8798	9.3232	9.4212	8.6712	8.643
Capg	0.468433	11.1815	11.1557	12.42	12.4498	8.8841	8.7795	9.1495	9.0557	9.7683	9.9063	10.3532	10.4164
Tor3a	0.468309	9.9448	9.9737	9.5077	9.4235	10.9253	10.8506	10.329	10.3174	9.2916	9.3951	8.7133	8.7297
Map1lc3a	0.465072	8.5981	8.5589	9.9075	9.6016	9.3248	9.4151	9.5369	9.5089	8.1614	8.238	8.2314	8.36
Cyp4x1	0.463485	11.2423	11.0681	9.4458	9.0721	11.8892	11.7129	10.0361	9.9023	10.2006	10.0072	10.3899	10.1096
Ccrn4l	0.458969	9.4991	9.4569	9.577	9.6006	11.0853	11.0754	10.8329	10.8828	8.3697	8.4302	7.7996	7.7679
Rhou	0.458617	8.9042	8.9817	9.823	9.8354	9.6086	9.5284	10.0797	10.0875	8.4295	8.4693	7.8421	7.7429
Egln3	0.457025	9.71	9.7403	8.0876	8.2129	10.0836	10.2304	9.6297	9.6297	8.1138	8.2702	7.5956	7.7242
Tdrd7	0.455779	9.5797	9.6338	9.5511	9.4748	10.9713	10.817	9.911	9.9199	9.7555	9.7129	8.4733	8.3491
Hspa2	0.453159	9.7656	9.8149	8.2091	8.2571	6.9995	7.0837	7.2145	7.4035	7.9562	8.0051	7.7072	7.6535
Col4a1	0.450032	10.9722	11.1087	7.9129	7.8782	9.4774	9.324	8.9934	8.9975	8.7601	8.7646	8.0815	8.2037
Ifitm1	0.448446	9.7121	9.5972	9.5049	9.518	7.723	7.9068	8.1414	8.0569	8.118	8.1252	8.9361	8.953
Rin3	0.444262	9.2496	9.2459	10.2096	10.2774	7.3545	7.4607	8.3283	8.3159	7.881	7.8984	8.5327	8.5941
Aebp1	0.444236	9.5012	9.5071	7.4516	7.4783	7.1865	7.2898	7.128	7.1609	7.6515	7.6875	7.5238	7.6157
Cebpb	0.441924	10.4495	10.5077	10.0417	9.9702	8.1293	8.0531	9.0038	9.0186	8.8869	8.846	9.1128	9.0231
Clca4	0.441715	12.222	12.0705	12.9011	12.8605	8.5566	8.5227	8.694	8.6577	10.3788	10.3684	10.6022	10.4758
M77174	0.441711	10.6887	10.6849	8.3037	8.3473	8.5482	8.5719	8.3221	8.3397	8.9523	8.8652	8.3693	8.4652
BC022651	0.433219	8.7817	8.8012	11.0217	11.0818	9.2014	9.0372	9.1578	9.2503	8.9482	8.8887	9.2174	9.2166
Tsc22d4	0.432126	9.2605	9.2197	10.5581	10.5767	10.0211	10.0635	10.0945	10.201	9.3486	9.3506	8.7443	8.8097
Gcnt1	0.429879	9.0255	9.1005	9.7435	9.7875	10.7525	10.7978	10.7066	10.6092	8.1371	8.2064	8.0731	8.1255
Actn1	0.428029	10.1569	10.1546	11.494	11.5004	8.1561	8.0531	8.0384	8.0968	9.1314	9.168	9.6234	9.6738
Phf1	0.425847	7.8468	7.8546	8.6851	8.601	9.0701	9.0573	8.933	8.8621	7.5804	7.7162	7.407	7.3502
Ass1	0.416327	9.2698	9.3362	9.7435	9.6635	7.5703	7.6124	7.5935	7.7437	8.5743	8.5997	8.4987	8.5302
Armcx2	0.416236	9.4921	9.4865	7.6474	7.757	7.3953	7.0559	7.1362	7.0119	7.8349	7.8949	7.6488	7.6981
BM216128	0.414483	9.8861	10.0417	10.1502	10.0854	11.3206	11.4076	11.2922	11.2741	8.8038	8.9291	8.8503	8.9401
Tmem16f	0.412785	8.5135	8.4478	9.1123	9.0676	7.295	7.3114	7.2145	7.3245	7.5348	7.5628	8.4559	8.3362
Ehd3	0.408721	8.9681	9.0581	6.9092	6.732	6.5968	6.767	7.0563	7.1259	6.9559	7.0594	6.8225	6.8141
TC1636372	0.407371	10.1886	10.0258	8.3825	8.1994	10.7665	10.8653	8.851	8.6082	9.3064	9.1312	9.5446	9.2988
Srd5a2	0.407267	8.5959	8.5955	6.9729	7.0215	9.2637	9.2822	7.138	7.0143	8.454	8.6424	7.0594	6.9581
Nudt4	0.406066	11.4325	11.4766	12.0422	12.1323	12.2253	12.1385	12.6441	12.6905	11.1214	11.0731	10.1079	10.1504
Tacc2	0.405616	10.3366	10.4378	10.9415	10.9545	11.8477	11.8598	11.5756	11.5589	9.8819	9.849	9.8561	9.9174
Mmp14	0.404047	11.2201	11.3502	11.6579	11.6694	8.4953	8.454	9.1828	9.1361	9.7732	9.8835	10.0392	10.0487
Stk10	0.389861	9.0815	9.0495	8.8885	8.8817	10.092	10.0821	10.231	10.3971	7.7732	7.8763	7.6908	7.639
Col6a3	0.388662	9.8036	9.8214	6.9035	6.9387	8.4554	8.4523	8.006	7.9651	8.1271	8.0124	7.0125	6.995
Myadm	0.386591	10.225	10.282	10.9884	10.9894	7.9566	7.9672	8.6127	8.5303	9.3195	9.2349	9.3006	9.2778
Wwp2	0.38296	9.8442	9.9147	10.3715	10.3374	11.1361	11.1111	11.1678	11.2303	9.4422	9.4281	8.7774	8.8223
AK081116	0.38108	8.9878	8.9844	9.6419	9.6024	10.1502	10.1513	10.0744	10.0945	8.6134	8.6675	8.5289	8.591
Dcamkl1	0.379258	7.4867	7.3665	7.6347	7.5354	9.5365	9.5762	7.5194	7.6053	8.0568	8.0446	7.3653	7.4323
Cck	0.377341	7.5628	7.5746	10.5242	10.5288	6.8888	6.7411	6.9311	6.9947	7.3445	7.1932	8.1104	8.0801
ENSMUST00000035987	0.376058	7.0024	7.1235	8.7491	8.7408	8.5386	8.3691	8.0632	8.0602	7.5774	7.8315	7.0636	7.0791
Jund1	0.374488	11.4766	11.5344	12.5045	12.42	11.9754	11.9715	12.5936	12.5614	11.0832	11.1512	10.8463	10.789
Apbb1ip	0.37438	8.6394	8.739	9.2422	9.1843	7.4582	7.3573	7.0563	7.1048	8.0699	8.1365	8.4718	8.4652
Olfr187	0.37007	12.1201	11.8598	10.084	9.8617	12.4726	12.2806	10.6022	10.3433	11.0637	10.8157	11.3487	11.1105
Tspan14	0.367014	9.7563	9.7438	10.0108	10.0049	7.2644	7.4209	7.7132	7.61	8.7729	8.7502	8.6643	8.6049
A330050B17Rik	0.366485	8.3633	8.4496	6.5516	6.5684	6.7848	6.8664	6.4916	6.5648	6.7523	6.7594	7.176	7.2087
Krt7	0.365782	13.0401	13.0228	14.1976	14.3161	9.6876	9.6594	10.3729	10.2294	11.2214	11.2633	12.1713	12.169
Nid1	0.360176	10.4937	10.5061	7.1806	7.1311	8.8692	8.7893	8.7832	8.7722	8.1559	8.1476	7.1358	7.147
Plekhg6	0.359911	7.8795	7.907	8.5765	8.5196	9.0322	9.1431	9.0532	9.1429	7.3637	7.4578	7.5238	7.5374
Cebpd	0.358563	9.3984	9.5228	7.4831	7.6617	9.8942	9.8721	7.9809	7.815	9.1409	9.1459	8.026	8.029
Zmiz1	0.357777	9.4348	9.3926	10.4785	10.463	10.1022	10.0051	10.4533	10.4247	9.1903	9.271	9.0162	9.0248
Ppy	0.356968	7.0761	6.9868	10.0029	10.0331	7.534	7.2898	7.8927	7.7858	7.5732	7.5145	7.2107	7.2257
Prkcd	0.354128	9.6265	9.7118	10.4821	10.556	10.8658	10.957	10.9738	11.0239	9.4326	9.4685	9.0958	9.0557
Lpgat1	0.352718	8.7561	8.7745	9.2978	9.3568	7.6702	7.4607	7.4332	7.4871	8.1138	8.127	8.6631	8.6482
Htra1	0.3483	9.7368	9.7276	7.047	7.1608	8.5805	8.4501	8.3103	8.3117	8.0374	8.0809	7.176	7.2477
Psmb8	0.34278	9.7552	9.6379	8.8735	8.8879	10.7696	10.8963	10.0814	10.0905	9.3715	9.2935	8.2542	8.2022
Pdgfrb	0.337182	10.2042	10.1872	7.2274	7.2754	8.6434	8.6612	8.5361	8.4805	8.3236	8.3521	7.3533	7.3653
Col1a2	0.333358	12.8255	12.8114	10.0293	9.8449	10.8387	11.019	10.4897	10.4862	11.1327	11.332	10.159	10.1504
Il2rb	0.332798	9.9403	9.0903	7.2197	7.1544	9.2978	9.1775	7.2228	7.5576	8.6715	8.6853	8.0933	8.1409
D11Ertd18e	0.332533	8.0398	8.0334	7.6152	7.7629	9.151	8.9775	8.6208	8.743	7.7083	7.6559	7.0636	7.0304
AK040677	0.331313	12.7514	12.5977	10.3874	10.117	12.8732	12.898	11.0661	10.8427	11.4245	11.3151	11.8531	11.7443
Hirip3	0.327816	10.1714	10.1271	9.063	8.8318	10.4326	10.2535	8.6604	8.6482	10.4453	10.3661	8.9209	8.8122
Myl7	0.325372	9.2258	9.2892	8.7313	8.8056	6.9822	6.9981	6.924	6.8995	8.05	8.0394	8.3807	8.3278
Fbxo32	0.324174	8.9844	9.1026	9.0798	9.1196	10.9314	10.8151	11.0736	11.0965	7.6809	7.7702	7.5932	7.5507
Rcn1	0.322795	9.4497	9.3962	8.1982	8.1551	7.582	7.7336	7.6352	7.6312	8.4514	8.459	7.9674	8.0801
Atp4a	0.31929	8.6259	8.67	10.4386	10.4433	7.8851	8.1256	8.8383	8.7862	8.3857	8.4637	8.6677	8.5317
Ptprs	0.316656	9.3648	9.3919	8.4686	8.4641	8.0239	7.9839	7.3309	7.2746	8.8563	8.7723	8.396	8.5302
Ugcg	0.314922	9.9722	9.9825	10.19	10.2026	10.7038	10.6133	11.1366	11.0267	9.0842	8.9942	9.5393	9.4835
Apobec1	0.311997	11.3494	11.3554	12.0222	12.0579	12.3977	12.436	12.8654	12.8155	10.9431	10.9997	10.5064	10.5192
AK199310	0.310665	8.9209	9.0223	9.7062	9.9464	10.2807	10.3577	10.268	10.2381	8.9537	9.1409	8.4615	8.5163
Thrap1	0.307966	13.1946	13.1164	10.9494	10.727	13.4323	13.4175	11.5615	11.5228	12.0238	11.8075	12.4871	12.3408
Gabarapl1	0.307923	11.4612	11.526	9.8324	9.7758	11.562	11.7224	11.5985	11.5424	9.9668	10.0668	9.6837	9.6574
Saa3	0.304948	10.7931	10.6772	9.9208	9.9284	12.4163	12.2595	11.9933	11.8598	10.1896	9.9419	8.6498	8.6557
Lhfpl2	0.302763	7.5214	7.5871	8.1196	8.194	9.3557	9.4346	9.4418	9.4751	6.8657	6.8434	6.779	6.809
2010003K11Rik	0.302549	9.151	9.2057	9.1759	9.1973	11.1393	11.145	10.6905	10.6698	8.6564	8.8277	8.0581	8.0665
Sparc	0.301995	12.2595	12.1107	9.0655	9.1051	9.8942	9.8658	9.4473	9.4704	10.4785	10.3979	9.5465	9.4469
Xdh	0.300258	9.7879	9.703	8.4092	8.4494	10.8242	10.5751	9.8568	9.8904	9.0403	9.0378	8.4718	8.4726
Atp12a	0.295803	8.4329	8.4435	8.0568	8.0423	11.0625	11.0096	10.225	10.2454	7.619	7.6465	7.041	6.9758
Nr4a1	0.29495	7.7849	7.7591	9.1523	9.169	6.5732	6.7151	7.8156	7.9074	6.949	6.999	7.4172	7.3624
Saa1	0.2945	14.0028	13.9407	12.6012	12.5509	14.6856	14.5998	14.4408	14.3901	13.2511	13.0656	11.7204	11.7055
NAP123465-1	0.290671	7.8122	7.8175	8.822	8.7011	8.8646	8.8572	8.9678	9.008	7.8483	7.8165	7.6335	7.5236
Apoe	0.288246	10.1178	10.1383	9.2778	9.2874	10.4663	10.4221	8.7506	8.7497	10.8197	10.8025	8.9458	8.9535
AK161748	0.285994	8.2618	8.274	7.1634	7.0634	8.9338	9.216	8.926	8.9881	6.9226	7.0455	6.8803	6.8141
AK148229	0.285759	8.5648	8.572	8.1661	8.2239	10.1729	10.1872	9.6993	9.7318	8.0113	8.1341	7.4405	7.4536
9130404H23Rik	0.277781	8.3299	8.3928	9.1012	9.1683	9.5365	9.6494	9.9393	9.9324	7.8382	7.9217	7.9208	7.9475
NAP062835-1	0.273339	9.2139	9.2662	10.1822	10.1151	10.679	10.6606	10.7665	10.7211	9.1594	9.2075	8.8803	8.8425
Man2a2	0.271402	8.4979	8.4924	6.6322	6.7163	8.5386	8.5943	7.0563	7.1674	8.1017	8.1305	7.3341	7.3502
Saa2	0.268162	13.6921	13.6599	12.8414	12.9177	14.3901	14.3315	14.4635	14.5817	13.2352	13.0542	11.7398	11.6529
Ephb2	0.267776	9.1244	9.0835	10.5001	10.5212	7.582	7.4104	7.2465	7.3449	8.8168	8.8258	9.1907	9.1847
Ckap4	0.264849	9.8399	9.9901	9.7253	9.6234	8.335	8.5073	7.3665	7.7437	9.4295	9.4634	9.6013	9.6321
Sec14l4	0.261176	7.3802	7.3126	7.2749	7.3563	8.5069	8.672	7.8751	7.6937	7.8382	7.7782	6.6703	6.7325
Neu1	0.257189	9.6175	9.6511	8.8503	8.9456	11.6694	11.6245	11.166	11.1157	9.0808	8.9737	7.8829	7.8964
Igfbp7	0.25568	10.673	10.5802	7.6843	7.7552	9.0664	9.1643	8.8922	8.9108	9.0341	9.0705	8.2019	8.1901
2610024B07Rik	0.248613	10.1676	10.0843	10.8019	10.8064	6.9076	6.9396	8.3892	8.5303	8.6426	8.6257	9.1419	9.1366
Pik3r3	0.244641	8.3856	8.2989	8.6191	8.6727	9.1083	9.0786	9.5885	9.6721	7.8667	7.8734	7.5981	7.6227
Fosb	0.242774	11.5064	11.4437	13.1946	13.2812	9.6895	9.6821	13.5992	13.6599	8.0896	7.8207	9.7908	9.7447
Hmga1	0.238393	10.6927	10.7551	11.3695	11.1504	10.0133	10.0189	9.8577	9.7632	10.1007	10.2613	11.1823	11.1347
Baiap2l1	0.236932	8.6482	8.5955	10.1397	10.0998	9.3957	9.405	9.7754	9.832	8.8198	8.9584	8.4999	8.622
Ifngr1	0.235157	12.23	12.2424	11.1105	11.0661	13.4245	13.3915	13.0136	12.989	11.3857	11.508	10.8305	10.872
Ddah1	0.234729	8.8609	8.7917	10.0072	10.0586	7.3808	7.3667	7.0982	7.1199	8.9761	8.996	8.6346	8.6979
Cideb	0.233675	9.1537	9.2034	10.0435	9.9593	10.6837	10.6277	10.7101	10.634	9.116	9.2384	8.9237	8.9357
Slc25a4	0.232084	11.8415	11.9155	10.4808	10.456	9.8758	9.7351	9.7007	9.8311	10.435	10.3987	10.9003	10.9818
Hbegf	0.220685	10.5165	10.3833	12.712	12.795	10.0055	10.0348	12.4071	12.423	8.9159	8.9677	9.9461	9.9267
AK033632	0.219634	7.9007	7.9543	7.1992	7.1942	9.1437	9.085	9.0801	9.0869	6.9764	6.9717	6.8945	6.8557
Clic5	0.218462	8.5853	8.6255	8.2883	8.2775	11.0433	10.9762	10.6251	10.505	8.0586	8.053	7.4104	7.4511
Klhl22	0.216684	9.1364	9.1615	9.1698	9.1454	10.5495	10.5903	9.6459	9.5655	9.6514	9.5832	8.9185	8.9938
Lrp11	0.215629	7.5801	7.7345	7.965	7.9966	6.6935	7.0268	6.6876	6.8661	7.058	6.9482	7.9507	8.0444
Ptges3	0.21413	10.7648	10.788	9.0348	9.0561	9.3511	9.378	9.1177	8.9496	9.7461	9.7258	9.6685	9.6574
Ick	0.210373	9.8891	9.8636	9.5754	9.6996	11.4055	11.3372	10.4623	10.4778	10.1832	10.1364	9.4206	9.4176
Csta	0.20817	9.4788	9.4372	8.898	8.8664	10.7551	10.7058	10.5605	10.6055	9.4796	9.4935	7.6249	7.6599
Tm4sf20	0.20594	9.0179	9.0771	8.4303	8.5137	10.9713	11.0127	10.5588	10.5812	8.382	8.3725	8.0731	8.0937
Zcchc2	0.203724	10.0955	10.1601	8.7889	8.7337	8.604	8.7503	8.1019	8.0715	9.3626	9.3995	9.2256	9.2961
NAP103812-1	0.202971	10.9109	10.8145	11.8803	11.9248	7.7722	7.7336	8.7011	8.7955	9.7132	9.7482	10.378	10.4378
AK078618	0.20044	7.491	7.4657	7.1959	7.4646	8.854	8.7503	7.9938	7.8592	7.8328	7.8379	7.2077	7.1781
Slc35f5	0.198926	10.5312	10.4471	9.7238	9.7199	11.5022	11.5182	11.2741	11.262	10.124	10.1411	9.3613	9.2758
Y07561	0.198082	8.8226	8.9131	8.3407	8.4371	10.606	10.6867	10.8987	10.9431	7.9872	8.0263	7.253	7.402
Eps8l2	0.197196	8.9101	8.9518	9.7435	9.6699	10.2862	10.279	10.4739	10.4063	8.9304	8.9012	8.7101	8.6972
Dok7	0.197036	8.0152	7.9687	8.8366	8.8843	6.818	6.9692	7.0016	7.0447	7.9037	7.9337	8.026	7.9657
Cd83	0.196263	7.1067	7.0943	6.8977	6.9458	9.2607	9.3384	8.3512	8.2436	7.1082	7.0886	6.8172	6.809
Slc9a2	0.192959	11.4644	11.5895	11.8135	11.8621	13.2875	13.3699	13.2213	13.2213	11.4549	11.5472	10.8653	10.8015
Gramd3	0.185627	10.3137	10.4069	10.0627	10.1027	12.2907	12.2381	10.9918	11.0385	10.6532	10.6402	10.2767	10.2575
Tpcn2	0.184223	11.0079	10.9384	9.6842	9.553	11.5228	11.5662	10.0961	10.0417	10.7956	10.8064	10.6671	10.5093
AK048889	0.183084	8.8972	9.0506	6.9046	6.7231	7.6702	7.803	6.7089	6.7482	7.4172	7.524	8.4244	8.3414
NAP046039-1	0.182815	10.9211	10.9796	11.911	11.832	10.056	10.0635	11.8335	11.7072	9.8315	9.8169	10.3476	10.348
Klhl24	0.182027	8.8583	8.8403	7.1806	7.1742	8.9567	8.8791	7.9983	7.8676	8.5373	8.5141	7.8168	7.8179
Tubb5	0.178675	10.2757	10.2976	10.3833	10.4106	8.784	8.6582	7.581	7.568	10.288	10.3058	10.3979	10.2529
Clasp2	0.177745	9.3984	9.3962	8.6144	8.6559	8.4251	8.5309	7.7448	7.752	9.0633	9.0031	9.171	9.0809
Txnip	0.176244	11.1666	11.2089	12.0556	12.1272	12.3837	12.3446	12.9928	12.9928	11.0199	11.0759	10.6781	10.785
Rxrb	0.173254	8.5886	8.7273	8.1106	7.9929	10.1605	10.2149	9.2282	9.227	8.5967	8.7443	8.324	8.1922
Acox1	0.17141	10.7244	10.9135	9.7268	9.6419	11.9324	11.9198	11.7443	11.7722	9.9652	10.0307	9.6006	9.6668
Slc15a1	0.168815	8.8554	8.9436	7.9477	7.8449	11.3252	11.2849	10.8377	10.8484	8.3417	8.4141	7.3086	7.1999
Cxadr	0.168508	8.4267	8.3069	8.3125	8.2316	10.2593	10.333	9.8293	9.8847	8.1	8.0428	8.0406	7.9909
Usp53	0.166763	7.5539	7.59	8.0083	8.0404	8.5529	8.743	9.0259	9.0467	7.3006	7.3576	7.1358	7.2087
Arl4a	0.162499	9.0609	9.0267	9.0045	9.0149	10.6545	10.7121	10.417	10.3843	8.9722	8.9371	8.5456	8.5302
Tmc7	0.161483	8.767	8.7652	9.9128	9.9636	8.6316	8.6305	9.5865	9.5286	8.1959	8.2601	8.9346	8.9643
Ppp1r13l	0.157754	8.4427	8.3672	9.4163	9.3523	7.0349	7.0559	8.521	8.6304	7.5117	7.5354	7.9418	8.0851
S100a11	0.156447	12.5775	12.5406	13.4454	13.3734	9.1983	9.1281	9.8444	9.8711	11.4271	11.4522	12.3377	12.3816
Tapbp	0.152926	11.0254	10.9991	10.5945	10.6204	11.6481	11.8179	11.8477	11.7704	10.9818	11.0649	9.8017	9.9733
LOC670046	0.152885	12.436	12.3516	13.3011	13.1828	8.898	8.8949	9.6596	9.6566	11.3813	11.3139	12.1107	12.0349
Slc25a20	0.152162	10.5903	10.7169	9.945	9.9269	12.2089	12.1248	11.9645	12.0195	10.4876	10.4386	9.2703	9.2909
Mthfd1l	0.150339	8.7197	8.7156	8.7926	8.7727	6.7219	6.5985	6.9041	6.8577	7.8833	7.8734	8.5867	8.5556
Sema6a	0.146071	9.0565	9.0285	9.3037	9.3489	11.2782	11.3502	11.0223	11.0998	8.9814	9.1001	8.5483	8.6074
Edn1	0.144311	7.7161	7.7546	6.6322	6.7089	10.5205	10.578	9.1554	9.2306	7.6641	7.7162	6.8969	6.7684
Ggh	0.14205	9.7533	9.7568	8.4192	8.4556	11.3388	11.5027	10.3993	10.344	10.1502	10.1933	7.9318	8.0623
Atxn10	0.137847	9.7301	9.6494	9.8571	9.8783	8.1824	8.0702	8.0024	8.1786	9.3773	9.3013	9.5788	9.6205
Stfa1	0.130352	8.9224	8.9401	8.4413	8.4454	10.194	10.2239	10.2081	10.2836	9.0921	9.048	7.4586	7.4601
Oaf	0.128841	9.7451	9.8444	8.5632	8.5107	6.9267	6.9396	8.1414	8.0968	8.0737	8.083	8.5289	8.4547
Garnl4	0.128685	9.3521	9.354	9.729	9.8911	11.2337	11.2809	11.1347	11.1063	9.4025	9.6008	9.067	9.0968
Trim16	0.124038	9.0047	9.0889	10.3064	10.3628	10.1917	10.1174	10.458	10.4931	9.6041	9.6273	8.9685	8.9493
AK085466	0.121033	8.0822	8.2065	7.9997	7.8333	6.6671	6.6703	7.0911	7.2746	7.058	7.2051	7.9732	8.0191
AK042668	0.120165	8.6422	8.7514	9.2899	9.3583	6.5732	6.6086	7.1178	7.2097	7.9845	8.0051	8.6875	8.7866
Slpi	0.1159	10.4751	10.4721	13.0498	13.0695	10.7472	10.6914	11.7089	11.7112	11.0229	11.0358	10.9512	10.9248
Sbds	0.111514	10.6657	10.5395	11.3873	11.3989	11.8506	11.8635	11.9871	11.9434	10.6176	10.8334	10.7228	10.795
2900042E01Rik	0.109615	7.4162	7.4391	7.8428	7.9497	9.2349	9.3463	9.2296	9.1336	7.4029	7.5574	7.4025	7.3329
Kbtbd11	0.109507	8.9085	8.8781	10.0329	9.9968	10.4093	10.5235	10.8463	10.8408	8.9472	8.9753	9.0074	9.0258
Fxyd3	0.107721	8.6627	8.6175	9.8387	9.8429	7.295	7.1111	7.6709	7.811	8.5144	8.5798	8.8541	8.8409
Ipmk	0.107324	11.3918	11.3929	11.4676	11.5022	12.3658	12.3758	13.0695	13.1096	10.932	10.8448	10.7193	10.7507
Slco2a1	0.105542	7.7784	7.8333	7.6508	7.6387	9.6341	9.6266	9.7351	9.8534	7.3727	7.4122	7.1609	7.1781
S100g	0.101753	7.0797	6.9581	7.7329	7.6354	8.7816	8.8537	7.7764	7.855	8.3629	8.2881	6.9709	6.9064
Sectm1b	0.101478	10.1482	10.1663	9.358	9.3385	12.8685	12.8114	12.6563	12.6623	9.929	9.9931	8.6662	8.6806
BC089597	0.101182	7.7543	7.7215	6.8375	6.885	9.7654	9.6866	8.4846	8.5608	8.05	8.0583	7.2077	7.1154
C330016O10Rik	0.10012	8.0442	8.1207	9.519	9.4748	6.7693	6.7277	7.0109	6.9966	8.0191	7.9845	8.7288	8.7137
D10Bwg1070e	0.0997275	9.6834	9.725	8.9404	8.9499	8.7951	8.7136	7.5695	7.568	9.4113	9.6224	9.8241	9.8815
Itm2b	0.0971772	11.2574	11.2796	10.4852	10.4821	12.335	12.3531	11.9405	11.9933	11.0769	11.2297	10.4917	10.5996
Arc	0.0967357	7.3078	7.2593	8.6488	8.5897	7.2352	7.0837	7.8379	7.8029	7.0785	7.2274	7.7634	7.7966
Cpne6	0.0946599	10.8235	10.6483	12.1532	11.9731	10.424	10.1953	11.4368	11.3571	9.8458	9.4863	11.6245	11.4631
BC043118	0.0919017	10.123	10.2911	9.0232	9.0676	8.8731	9.018	8.3512	8.3772	9.5982	9.4536	9.9181	9.9473
Col3a1	0.0880578	12.1129	12.0007	9.2105	9.1562	10.5355	10.4626	10.159	10.1101	11.1228	11.1357	10.0209	9.9562
A130022J15Rik	0.0870828	9.4725	9.6422	7.8908	7.9182	7.295	7.3573	7.2308	7.3311	8.659	8.6689	8.4381	8.3623
Myl9	0.0866598	10.137	10.0205	7.066	7.1006	8.7273	8.4581	7.323	6.8842	9.4072	9.4709	8.5349	8.6365
NAP122972-1	0.0849884	8.9267	8.8914	8.4303	8.3967	8.3475	8.317	7.128	6.9396	8.7005	8.8652	9.4554	9.5023
Tom1l2	0.084684	10.4705	10.5026	9.1846	9.1995	11.5941	11.6702	11.4494	11.5027	9.954	9.8729	9.4341	9.3611
Slc30a1	0.0845611	7.8884	7.9411	6.7163	6.7392	9.6863	9.7162	8.8197	8.9266	7.6989	7.8886	7.153	7.122
Btg2	0.0767909	8.6482	8.6887	10.2503	10.1565	9.2978	9.2644	10.7354	10.6835	8.2219	8.2946	8.76	8.758
ENSMUST00000093911	0.0735883	8.6297	8.5325	9.4458	9.4294	9.8041	9.7189	10.8693	10.7577	8.3257	8.4302	8.1354	8.2205
Rasgef1b	0.072426	9.2758	9.2644	9.5816	9.6622	10.7982	10.7723	11.201	11.17	9.2938	9.2289	8.7803	8.8848
BC018285	0.0698567	10.1642	10.025	9.6535	9.728	12.23	12.3236	12.2937	12.1959	9.9987	10.1385	9.2028	9.1831
Tns4	0.0665502	7.8498	7.9206	8.4959	8.3754	8.8404	8.7718	9.4923	9.5449	7.7232	7.7264	7.5531	7.6647
Atf3	0.0650104	7.9927	8.0738	9.7997	9.8537	7.582	7.5191	10.8288	10.8015	6.7801	6.7696	7.1827	7.2672
Cd81	0.0632463	11.9222	12.0449	11.9324	11.9198	9.6416	9.6466	10.2042	10.2794	11.3415	11.383	11.6662	11.5331
Lgi4	0.0631725	10.0649	10.0385	11.0358	11.0502	8.5753	8.5871	9.263	9.2377	9.8583	9.7745	10.3268	10.2915
Il22ra1	0.0620622	7.7161	7.6632	8.0263	8.0215	8.7075	8.7738	9.3073	9.2084	7.2962	7.4088	7.5932	7.5683
Tmprss8	0.055523	8.8089	8.7942	8.2514	8.1447	10.4463	10.467	10.9771	11.0229	7.9921	7.9595	8.0406	8.0576
BC023892	0.0528606	9.2106	9.0889	9.3766	9.3103	11.1815	11.3151	10.777	10.7856	9.4113	9.4432	9.265	9.2337
Cobl	0.046445	7.6396	7.628	7.5035	7.5409	8.9264	9.1342	8.8835	8.8903	7.7351	7.9092	7.2632	7.2755
9830144P21Rik	0.042287	7.646	7.6337	7.9339	7.8806	9.4465	9.4508	9.9681	10.032	7.4427	7.4352	7.3138	7.2311
Nr1d1	0.0389236	8.9681	8.9065	9.4235	9.3977	10.8817	10.8043	11.4875	11.4644	9.0361	9.0229	8.4034	8.4216
Cdkn2b	0.0381809	8.5736	8.5985	9.1659	9.3054	10.5372	10.5519	10.5767	10.6204	9.135	9.1391	8.4115	8.4171
Ctsh	0.0380535	10.0435	10.0917	9.5475	9.5979	8.6075	8.5187	8.2638	8.1597	10.0085	10.0318	9.7609	9.8239
A330078L11Rik	0.034867	6.7929	6.8969	8.4815	8.4743	6.9451	6.9692	7.4721	7.5015	6.8375	6.8386	7.7766	7.8688
Abcb4	0.0346086	7.836	7.7328	7.7043	7.8311	9.0664	9.0006	9.3495	9.318	7.9541	7.8782	7.1315	7.1999
Cnksr3	0.0306285	7.8498	7.9003	6.8508	7.0378	9.3062	9.3948	9.0259	9.2403	7.4172	7.5751	7.3533	7.3653
Car4	0.0305889	9.645	9.6619	8.7313	8.829	12.9834	12.8732	12.989	13.1354	9.342	9.4201	8.5701	8.5133
Abcg5	0.0281653	8.1577	8.0676	7.2588	7.2359	9.6037	9.5897	9.1459	9.2037	7.8483	7.7932	7.7019	7.9216
Pdzk1ip1	0.0260895	8.8609	8.9013	9.4624	9.4329	10.4998	10.4688	10.2709	10.198	9.9562	9.8381	8.5848	8.5403
Pfkp	0.0212386	9.7028	9.7341	8.9897	9.0576	10.5104	10.5737	10.5424	10.5965	9.5893	9.6113	9.0074	9.0459
Prkce	0.0172771	8.6703	8.7351	8.1516	8.1178	10.0515	10.1502	9.401	9.4206	8.8885	8.9079	8.5917	8.5333
BC060266	0.00640862	9.9619	9.9419	9.999	10.0435	7.6702	7.5294	7.7237	7.7052	9.7538	9.7588	10.0435	10.0697
Mppe1	0.00414275	8.131	8.2141	8.0223	8.1895	9.2825	9.2368	9.0782	9.1007	8.7384	8.7502	7.6826	7.6954
Apob	0.00136968	6.885	6.9373	7.0763	7.0461	8.788	8.7738	8.6127	8.5356	7.3561	7.3734	6.7604	6.8538
AY053573	0.00080792	7.6887	7.6632	7.5388	7.4854	9.8685	9.7995	9.0372	9.1078	7.7506	7.9145	8.0922	8.1333
Wdtc1	-0.00323393	7.6362	7.7323	8.3269	8.3005	9.0963	9.2061	9.6123	9.6764	7.9704	7.8667	7.6007	7.6039
Cry2	-0.0100304	7.0797	7.1068	8.2002	8.2495	7.9135	7.9731	8.8365	8.8369	6.9161	6.9735	7.5343	7.5093
Ctps	-0.0100419	9.0073	9.0721	7.5299	7.5521	8.1081	8.1365	6.612	6.5462	8.7666	8.8287	9.3857	9.3875
Ifitm3	-0.0106557	12.2402	12.2273	10.0872	10.1184	9.9955	9.9239	10.0226	9.9913	11.3006	11.2314	11.0919	11.0665
D930028F11Rik	-0.011106	6.9756	7.0189	6.7392	6.5968	8.2667	8.4163	7.8751	7.8723	7.4097	7.4057	6.7886	6.7482
Mep1a	-0.0114024	7.9819	7.907	7.3791	7.4252	10.2282	10.2663	10.3509	10.2924	8.1454	8.0785	7.2597	7.2501
Max	-0.0148238	10.4968	10.4338	10.2753	10.2706	12.3457	12.3865	12.4038	12.3837	10.5965	10.6072	10.2407	10.1617
Plk3	-0.0168773	7.3291	7.2903	8.7194	8.6676	7.1821	7.0669	9.6147	9.5816	6.6666	6.7155	6.9881	6.9125
Rdh16	-0.0223334	7.8814	7.9033	7.5626	7.5637	9.9533	9.9859	9.6976	9.6276	8.0158	8.088	7.8472	7.8496
Iah1	-0.0227401	8.1523	8.0526	9.894	9.7515	8.2415	8.1793	9.1885	9.0303	8.1301	8.0003	9.0787	9.0333
Pabpc1	-0.0228177	10.2384	10.31	11.0661	11.128	9.4126	9.324	9.4701	9.6097	10.4726	10.4522	10.8351	10.8271
Heph	-0.0267288	8.1455	8.2635	7.6347	7.6762	9.2527	9.3031	9.0449	9.0248	8.4362	8.3941	7.8377	7.746
CB205479	-0.0281162	8.6921	8.6321	7.0943	7.0868	7.8505	7.6568	6.6876	6.7017	8.1454	8.1986	8.8153	8.7456
BB814947	-0.0339114	6.9235	6.9332	6.7542	6.8631	8.5386	8.7357	8.2379	8.1957	7.491	7.3816	6.9052	6.8463
Gpr56	-0.035898	9.3022	9.2913	10.4934	10.5123	8.335	8.1984	8.5684	8.4845	9.8385	9.731	9.9645	9.911
Sprr2e	-0.0369197	11.8154	11.5512	13.5992	13.7418	12.5614	12.4902	13.8435	13.867	11.7887	11.7144	12.4623	12.4939
NAP026408-1	-0.0382653	7.7209	7.5973	7.8375	7.8529	9.4063	9.2757	9.985	10.0069	7.82	7.8123	7.2303	7.3216
1810030J14Rik	-0.0476557	12.4071	12.4623	13.4245	13.3915	10.7936	10.9109	13.4323	13.4323	10.0809	10.1977	13.5355	13.5355
Sepp1	-0.0495261	11.8035	11.9222	10.1382	10.1058	14.2737	14.3718	14.2552	14.1014	11.8848	12.0278	10.6798	10.6972
Rfk	-0.0507652	10.4673	10.4803	9.4112	9.4226	11.1273	11.1063	11.2473	11.2083	10.1325	10.1819	9.8095	9.8677
Atad2	-0.0528682	8.3673	8.3928	8.1483	8.1358	6.9267	6.5357	6.6228	6.6553	8.0434	8.1515	8.7803	8.8223
Pkp1	-0.0570046	8.4901	8.445	10.0734	10.0101	7.3808	7.4004	7.1001	7.1609	9.6054	9.5626	9.6064	9.6077
Fxyd4	-0.0573172	9.5363	9.4944	7.9477	7.932	10.6293	10.716	11.2343	11.1615	8.6856	8.742	8.6208	8.6806
Cyp4f16	-0.058435	7.4511	7.5348	6.8753	6.8163	9.0394	9.0398	8.7616	8.6824	7.73	7.7607	7.2036	7.2129
Cyp2d9	-0.0584391	9.8406	9.8315	9.499	9.5027	12.1999	12.1908	12.6187	12.6401	9.9332	9.9931	9.4308	9.4458
Cyp3a13	-0.0593405	8.3044	8.3741	8.0263	8.0867	11.5072	11.4119	11.2728	11.3238	9.1644	9.1622	7.9269	8.0001
2610207I05Rik	-0.0593649	10.3114	10.3819	9.8268	9.773	11.6443	11.6144	11.0599	11.0537	10.7597	10.7302	10.245	10.1423
2810008D09Rik	-0.0595288	9.4857	9.4204	8.3973	8.3598	9.4535	9.4151	7.7237	7.7982	9.8449	9.8048	9.9699	9.9827
Ces2	-0.0655266	9.3493	9.4508	8.8156	8.7969	12.5448	12.6218	12.898	12.9059	9.8683	9.6751	8.8515	8.8425
Ugdh	-0.0703755	10.8178	10.8387	9.9464	9.9259	12.1959	12.1713	11.9262	11.9675	10.9872	10.9369	10.4312	10.3702
Prdx6	-0.0711403	13.6681	13.6921	12.5255	12.5844	14.2552	14.4155	14.9191	14.9978	13.0228	13.2812	12.7541	12.9478
Erbb3	-0.0712206	9.7146	9.7366	10.5402	10.5588	11.045	11.1366	11.4893	11.511	10.1092	10.1397	10.0352	10.025
Prr15	-0.0725317	9.5585	9.5986	9.8381	9.9232	11.2922	11.3299	10.7974	10.7014	10.4136	10.5511	9.8108	9.8158
Slc4a4	-0.0740885	6.9605	6.8098	7.1709	7.1232	8.7309	8.7532	8.5361	8.4751	7.6082	7.4912	7.0798	7.0505
Ostb	-0.0741517	7.0024	6.88	7.0422	7.0037	8.4426	8.7893	7.7237	7.5576	7.87	7.993	7.2303	7.3013
Aqp8	-0.0785757	9.8971	9.8417	8.8436	8.8456	14.1203	14.1778	14.4155	14.2389	10.4279	10.4021	9.2685	9.2778
9030605E09Rik	-0.078764	8.3774	8.4404	8.2715	8.303	10.851	10.8739	11.2633	11.3329	8.6496	8.5887	8.3299	8.2637
Ctss	-0.0799447	12.1532	12.1784	10.9991	11.0079	13.6921	13.6816	13.4992	13.4906	12.4834	12.4871	11.3356	11.4457
BC015286	-0.0812633	8.3999	8.3139	7.956	8.006	11.7821	11.7704	11.9856	11.9856	9.1491	9.1543	7.9116	7.8688
AK086883	-0.083259	6.9817	7.0121	7.0051	6.9213	9.0185	9.018	8.4736	8.5142	7.8037	7.8959	7.045	7.0721
Pip5k2b	-0.0835492	8.2226	8.238	6.561	6.5968	7.2032	7.2652	6.862	6.5648	7.487	7.6465	8.0642	8.1557
Sprr2b	-0.0836452	12.7688	12.5582	14.5998	14.5998	13.3011	13.2694	15.0493	14.8945	12.8155	12.6599	13.3179	13.3262
Incenp	-0.0865354	9.5363	9.5363	9.3426	9.3336	9.7935	9.7777	8.1494	8.0827	10.1841	10.2377	10.7381	10.6707
RP23-336J1.4	-0.0891301	10.3577	10.4047	9.2227	9.1814	9.606	9.661	9.0982	9.0404	10.0462	10.0793	10.3843	10.4006
Ptk6	-0.0891945	7.0998	7.0837	7.1317	7.243	8.5196	8.4907	8.2498	8.3457	7.8667	7.8658	6.9381	7.0053
C1qc	-0.0895004	9.0385	8.9512	6.7542	6.7392	8.5141	8.5309	7.7132	7.7597	8.9111	8.9503	8.0333	8.029
Fhl1	-0.0897894	10.8576	10.872	10.9211	10.9091	12.477	12.5079	13.3179	13.3262	11.1405	11.0909	10.4397	10.4051
AK048577	-0.0945092	8.0485	8.0545	6.8375	7.0037	6.8541	6.9103	6.6027	6.6369	7.7732	7.8806	7.6884	7.809
Gprin3	-0.0959777	8.0794	8.1891	7.1373	7.2394	9.3814	9.3876	9.5928	9.6582	7.8667	7.9092	7.7609	7.7336
Abcg2	-0.0999182	9.027	9.0267	7.9674	8.0188	10.6901	10.6777	10.3189	10.6698	9.4746	9.3497	8.475	8.4035
St8sia5	-0.103367	7.9595	7.8272	7.5333	7.4965	9.1637	9.1061	9.3824	9.3979	8.1454	8.1325	7.5583	7.4709
Abcb1b	-0.105513	8.8238	8.6604	7.5837	7.6301	10.4533	10.4145	10.8276	10.8554	8.8918	8.9264	7.7875	7.9394
Irf8	-0.106565	9.341	9.2134	7.8496	7.8236	10.2348	10.1488	8.2961	8.2705	9.7123	9.706	9.8711	9.9416
Zfp784	-0.107011	8.9484	8.8756	6.9211	6.9106	9.8282	9.8384	8.0384	8.0968	9.1605	9.2319	8.9413	9.0575
Gpx2	-0.112622	13.0593	13.0081	12.2907	12.2361	9.9595	9.9971	9.1885	9.2238	12.9478	13.2694	14.2241	14.2552
Ank3	-0.112774	7.4162	7.5244	7.2625	7.2359	8.5753	8.6612	8.7855	8.7476	7.9393	7.906	7.1315	7.1097
Pyy	-0.115393	10.7285	10.8334	14.3315	14.3315	9.8216	9.8621	11.1305	11.0807	12.4623	12.6673	12.1944	12.3196
Ccbl1	-0.120388	8.3154	8.2458	8.0513	8.0002	11.3647	11.4795	11.4494	11.3905	8.8038	8.8208	8.6541	8.5728
Flcn	-0.123702	7.8233	7.7259	7.3487	7.3086	8.7587	8.8454	8.9294	8.9909	8.0215	8.1229	7.3862	7.3868
Plac9	-0.12412	9.9038	10.037	10.7945	10.8417	9.6634	9.6723	8.3611	8.4475	11.7362	11.8012	11.0807	11.0681
Rbp2	-0.125599	7.8724	7.8794	7.6102	7.5799	10.6574	10.618	10.9192	10.9374	8.4066	8.4117	7.881	7.8913
Olfr247	-0.128598	8.4682	8.4966	7.4451	7.2597	7.295	7.7336	6.6441	6.6289	8.9319	8.9814	8.4453	8.3396
Ptma	-0.135017	11.4396	11.5433	10.5364	10.5696	9.2186	9.3673	9.0577	9.1045	11.2523	11.3857	11.8598	11.8874
Clec2h	-0.136676	10.9404	10.8987	10.2169	10.2444	12.6599	12.6401	12.1201	12.012	11.2343	11.126	11.1949	11.201
Elovl5	-0.136747	11.4971	11.5027	10.2461	10.2399	8.4627	8.6243	9.2703	9.2835	10.7807	10.9216	11.1063	11.0173
2700029M09Rik	-0.138671	9.2093	9.1938	8.5227	8.506	8.8457	8.7471	7.5935	7.5195	9.6482	9.6119	9.9382	9.9354
Clca3	-0.139849	14.0172	14.1976	12.0606	12.1201	14.6129	14.6129	15.5074	15.2009	13.1096	13.1748	13.2875	13.2772
Cyp51	-0.140703	9.2449	9.1493	10.277	10.3249	7.8567	7.9526	8.5037	8.4328	9.9726	9.9977	9.7013	9.7141
Unc84b	-0.14083	9.7178	9.6983	9.2602	9.2246	11.9856	12.006	12.0176	12.0761	10.3359	10.3149	9.5955	9.6147
Ywhaq	-0.144531	9.8274	9.6876	8.6705	8.7108	8.3956	8.3952	8.2887	8.259	9.6613	9.5931	9.5083	9.5163
Slc9a3	-0.14609	7.1756	7.1677	7.0989	7.1152	9.4317	9.4986	9.0822	9.1007	8.4853	8.3693	7.1453	7.1362
Sprr2k	-0.151424	11.3695	11.2089	13.5262	13.4818	12.2424	12.1572	13.7827	13.9407	11.7377	11.6288	12.4429	12.2689
Olfr1484	-0.15498	7.2581	7.2627	8.0876	8.0116	6.6801	7.0268	6.8189	6.8751	7.2426	7.3392	8.684	8.6806
Psmd3	-0.155976	12.2162	12.2741	11.0462	10.9776	11.1115	11.0736	10.7927	10.8222	12.0705	12.0168	12.1586	12.0278
Sh3bgrl3	-0.156317	10.0331	9.9754	10.672	10.6399	8.6534	8.8791	9.5397	9.456	9.9042	9.8958	10.7014	10.672
Maged1	-0.156846	9.8455	9.8825	8.8011	8.8056	7.5578	7.7814	8.1963	8.2171	9.3715	9.3423	9.5277	9.554
Mcm6	-0.160537	9.4769	9.4793	9.0163	9.1454	7.4582	7.6124	7.323	7.2746	9.1837	9.3046	10.713	10.7623
Dut	-0.160968	9.5933	9.62	7.4957	7.5758	8.0902	8.1793	6.8295	6.8577	9.3674	9.4589	10.3022	10.1933
Utrn	-0.161728	9.5841	9.6069	9.1722	9.186	7.4336	7.4511	7.8036	8.0048	9.4882	9.4487	9.773	9.7808
Slc20a1	-0.162342	11.206	11.1805	11.0152	11.035	13.5475	13.4906	14.2737	14.4635	11.3905	11.2782	11.4064	11.3891
Cyp2s1	-0.162408	9.336	9.3602	8.6934	8.6517	10.7264	10.6421	10.6807	10.7344	9.6451	9.6166	9.1605	9.1573
Cyp2c55	-0.164278	9.902	9.9002	6.7542	6.7668	11.9366	12.0185	12.8872	12.9226	9.3755	9.3868	8.5377	8.5283
4931406C07Rik	-0.164957	10.5499	10.6251	8.8051	8.7337	11.4184	11.4368	11.6911	11.7242	10.2803	10.2112	9.8956	9.832
Col6a2	-0.166571	10.1652	10.0627	7.3351	7.3479	10.0426	10.0007	10.0588	9.9905	9.5446	9.6062	8.8197	8.8746
Grb7	-0.167772	9.0933	9.0968	9.8134	9.8453	10.4358	10.5472	10.8798	10.9628	9.4216	9.3836	9.7768	9.7521
NAP108451-1	-0.167943	8.1214	8.0641	8.6191	8.5366	6.7526	6.7035	6.9041	6.7853	8.2388	8.238	9.3031	9.3054
NAP058291-1	-0.168545	8.0572	8.0117	9.2498	9.1849	9.1281	9.0481	9.9019	9.9556	8.6285	8.6532	8.4662	8.3964
Steap1	-0.169664	8.7322	8.9263	8.2497	8.2279	6.9041	6.7782	7.1546	7.239	8.6432	8.7823	8.8833	8.8978
Slc37a2	-0.171391	7.8144	7.8758	6.8158	6.899	11.8306	11.9515	11.8285	11.8925	9.3342	9.0911	7.7141	7.7135
Cachd1	-0.173418	8.1436	8.2195	7.6815	7.7629	9.4585	9.2965	9.5265	9.4968	8.7174	8.7208	7.809	7.8688
Slc26a2	-0.173435	8.0526	8.0261	7.5609	7.6221	10.787	10.784	10.9545	10.8689	9.1295	9.1097	7.8979	7.894
1110032A04Rik	-0.174638	9.9761	9.9116	8.9121	9.0189	7.9312	7.9767	7.3074	7.5195	10.3088	10.3729	10.4047	10.3414
Prdx6-rs1	-0.177522	9.3576	9.3105	9.5139	9.504	10.2767	10.296	11.6129	11.4565	9.3232	9.3664	9.1098	9.1431
AK008541	-0.181961	8.0291	8.0981	8.0655	8.006	9.9772	9.9908	10.1154	10.0272	9.0119	8.7482	8.1542	8.1516
Smpdl3a	-0.181994	10.777	10.7688	9.3673	9.3672	11.4092	11.5849	11.8516	11.8035	10.7739	10.8311	10.0263	9.9487
9130401M01Rik	-0.188708	9.0781	9.0576	8.1773	8.1954	8.0755	8.1942	7.7554	7.8235	9.0257	8.9702	9.2419	9.2919
Prdx6-rs2	-0.189809	9.2449	9.2145	9.6255	9.5823	10.194	10.2036	11.4252	11.2817	9.4812	9.2134	9.2318	9.1613
Gsta1	-0.190119	8.5251	8.4794	10.2527	10.3137	7.9812	8.0335	7.9938	8.0271	9.7873	9.7472	10.1935	10.2503
Fbl	-0.191441	11.2095	11.2396	10.1268	10.112	10.668	10.6378	9.771	9.7599	11.1389	11.166	11.9198	11.9307
Slc34a2	-0.192867	7.0338	7.0457	6.9533	7.0215	8.7122	8.7205	9.8169	9.876	7.3637	7.255	6.9936	6.8463
TC1721764	-0.19572	12.6623	12.6789	12.2689	12.2881	10.8387	11.0286	10.7216	10.6772	13.0593	13.1229	13.3571	13.3179
Isg20l1	-0.199637	8.8159	8.9131	7.9997	7.9281	6.6195	6.6601	7.109	7.0804	8.6005	8.739	8.866	8.7663
Trpv3	-0.201513	8.6065	8.6578	8.1696	8.2263	10.4928	10.5244	11.4539	11.5056	8.956	9.1421	8.3748	8.3471
Slc12a7	-0.202364	7.836	7.8407	7.4659	7.3839	8.7521	8.7686	9.0449	9.1121	8.2794	8.5027	7.3279	7.4511
Cyp2d10	-0.203128	7.5801	7.5471	7.8017	7.8725	10.7749	10.8338	11.6474	11.6795	8.5319	8.5737	8.0488	8.0269
Clcn2	-0.204714	8.5543	8.489	8.9475	9.0204	10.0462	10.0007	9.9249	10.0293	9.7132	9.6541	8.6309	8.7076
AI481772	-0.206164	8.2206	8.3007	7.9372	8.0373	9.6117	9.7646	10.0676	10.2266	8.6244	8.8301	8.1455	8.137
AK034071	-0.212661	8.2441	8.1999	8.7181	8.646	9.7492	9.7244	10.1886	10.1575	8.4381	8.4508	8.946	8.999
Pgcp	-0.213847	8.7949	8.4941	8.3484	8.3552	9.6399	9.6668	9.4701	9.7346	9.8107	9.8469	8.0141	8.2757
AK086365	-0.216132	8.3911	8.2646	6.7907	6.803	6.9632	7.0138	6.9445	7.0958	7.5655	7.6974	8.3609	8.2955
Ces6	-0.218223	6.8624	6.8626	6.9947	7.0461	9.2375	9.2965	9.9393	9.8525	7.691	7.6931	7.2181	7.1665
Kcnk5	-0.219062	7.4428	7.4064	9.0546	9.0434	8.1561	8.1131	9.6791	9.7749	7.7662	7.7581	8.2389	8.1696
Entpd5	-0.222648	8.6381	8.5926	8.2072	8.2894	10.1555	10.1184	10.3171	10.3722	9.271	9.2052	8.5119	8.6007
Wbp5	-0.225009	10.8526	10.8458	10.3186	10.4043	9.6341	9.5916	9.4255	9.4341	10.9239	10.8587	11.5094	11.5481
Ccdc5	-0.225736	8.0226	8.4496	8.1378	8.1963	7.0174	6.9396	7.0755	6.9299	8.1614	8.312	9.2619	9.2771
Klf12	-0.230345	7.6593	7.737	8.9145	8.9165	6.9404	6.922	7.3429	7.3956	8.1584	8.0856	9.2866	9.2366
Uck2	-0.230395	8.9452	8.9087	9.0295	9.1128	6.7372	7.0837	7.4332	7.534	9.2183	9.2552	9.626	9.6757
Ccnd2	-0.234211	9.6209	9.5767	8.7813	8.6985	8.2744	8.3749	7.4721	7.5394	10.1663	10.1322	10.4282	10.4369
Eno3	-0.234304	11.6122	11.6114	7.7329	7.8027	12.6689	12.6563	12.9713	12.9522	11.6529	11.7704	9.9537	9.9322
Ubie	-0.24301	8.3578	8.4026	7.965	8.0047	10.5129	10.5841	11.0565	11.1111	9.2097	9.3677	8.3399	8.3568
2210013O21Rik	-0.245064	9.1244	9.169	8.0533	8.0404	8.4484	8.5309	7.4721	7.6401	9.8893	9.8539	9.4294	9.4294
Clmn	-0.247996	10.4055	10.4682	9.1257	9.0852	11.4644	11.6018	11.401	11.2796	10.7319	10.7434	10.2049	10.177
D930010J01Rik	-0.250939	8.2819	8.3031	7.2588	7.4071	10.037	10.026	9.504	9.5981	9.6006	9.6037	7.9814	8.0755
BC071254	-0.251359	13.57	13.57	14.3514	14.3457	12.5045	12.5708	13.0181	12.9713	14.0854	14.1778	14.4155	14.5112
Cables1	-0.252285	8.2819	8.3788	8.44	8.601	10.1502	10.2468	11.0754	11.0788	8.5913	8.7892	8.8114	8.9481
Rps6	-0.252736	12.1613	12.1341	11.8335	11.9463	10.9918	11.0537	10.7288	10.6216	12.6218	12.6525	12.9753	13.0181
Nme1	-0.253013	8.1734	8.1303	7.2956	7.3049	7.0349	6.6921	6.8189	7.0047	8.1093	8.3509	8.0693	8.1922
Ccnd1	-0.254206	10.2615	10.2768	9.8449	9.862	8.5719	8.6137	8.5214	8.5392	10.7121	10.7252	10.9746	10.9845
Mep1b	-0.255217	6.9605	6.9453	7.8886	7.9432	8.8127	8.7623	9.2521	9.1751	7.9776	7.9249	7.7019	7.6599
Paox	-0.257037	9.7533	9.7515	9.0716	9.1155	7.6481	7.8531	8.1739	8.0271	9.9424	9.8721	10.0477	10.0388
Slc36a1	-0.257279	7.1901	7.2018	7.2115	7.1779	9.3298	9.5254	9.1403	9.1172	8.4456	8.3075	7.6417	7.7575
Gbl	-0.25748	9.2289	9.2855	7.5271	7.4965	8.9871	8.9117	8.0116	7.891	9.2559	9.4373	9.7261	9.6895
2810026P18Rik	-0.258288	8.8793	8.9635	8.4594	8.5676	6.8732	6.9103	6.9627	6.9243	9.1029	9.2052	10.1038	10.0875
Acat2	-0.260784	11.5849	11.6982	11.1127	11.0681	10.111	10.1851	10.1283	9.951	11.9016	11.9933	12.2937	12.2402
Siva1	-0.262569	9.434	9.4612	8.7761	8.7155	6.8541	7.1881	7.7299	7.5628	9.5014	9.4634	9.7897	9.7832
Zfp496	-0.263013	7.8096	7.8612	8.0771	8.2155	6.5968	6.6086	7.0379	7.0804	7.8609	7.9876	8.6816	8.9065
Tln2	-0.26906	8.9754	9.0385	8.8684	8.8216	7.5703	7.4912	7.406	7.3378	9.6985	9.7108	9.8738	9.9448
Tgm3	-0.269743	11.0794	10.975	9.1018	9.0921	13.1229	13.079	13.4003	13.4405	12.0556	12.0656	10.284	10.3541
Sult1b1	-0.271125	9.7129	9.7118	9.2287	9.1847	10.8128	10.9026	11.0998	11.1011	10.0729	10.1045	9.703	9.7426
2410127E16Rik	-0.271342	7.2952	7.2785	7.9087	7.8236	9.1936	9.324	9.9424	9.8718	8.0113	8.0191	8.0545	7.9909
Ran	-0.271546	12.0299	12.1859	11.2867	11.3554	10.6338	10.6432	10.6698	10.6509	12.1485	11.6873	12.7905	12.8685
Pib5pa	-0.273692	8.745	8.8238	7.9872	8.0337	10.5751	10.6038	10.9463	10.9914	9.5136	9.4845	8.7186	8.7326
NAP102794-1	-0.276387	10.8614	10.6514	10.7927	10.5939	12.4004	12.2778	12.1045	11.9993	12.6147	12.432	10.725	10.5555
Phf21b	-0.277033	9.4482	9.4524	8.804	8.7122	7.582	7.6985	7.8927	7.8801	9.1409	9.1973	10.4362	10.3883
1810014B01Rik	-0.278571	8.6322	8.5839	7.1453	7.1674	7.534	7.5942	7.1987	7.1178	8.5576	8.5671	8.7829	8.9053
Itih5	-0.279277	9.6524	9.636	9.2277	9.2168	11.262	11.2633	11.204	11.2214	10.5609	10.5547	9.7389	9.7105
Ifitm2	-0.281735	10.5706	10.4976	10.5631	10.6055	8.8083	8.8349	9.2186	9.2976	10.9309	10.8408	11.3746	11.4286
Slc40a1	-0.282226	8.9165	8.9533	7.3931	7.3808	10.198	10.2384	10.0833	10.111	9.2503	9.3154	8.7705	8.7266
Hrbl	-0.288395	7.4659	7.5571	8.3973	8.3941	8.9379	8.8916	9.9838	9.9587	8.1559	8.1788	7.9732	8.1557
Uhrf1	-0.289893	9.3922	9.3721	7.1422	7.1289	7.9328	7.8478	7.1362	7.1007	9.1147	9.0631	10.3414	10.3816
Cyp2d22	-0.291071	7.3735	7.2121	7.4007	7.5272	9.6695	9.6693	10.3892	10.3951	8.2288	8.1842	7.9461	7.8948
Mkrn1	-0.291126	10.5323	10.5737	10.064	10.1258	12.1176	12.048	12.1888	12.3093	11.1444	11.1032	10.7413	10.8081
Slc26a3	-0.291601	8.4901	8.4235	7.1279	6.9661	12.0874	12.0761	12.432	12.42	9.344	9.3013	9.3053	9.2573
Erh	-0.295819	12.4871	12.4902	11.5589	11.526	10.8305	10.923	10.9358	10.8887	12.3181	12.4429	13.1946	13.1423
AK029410	-0.296116	8.4289	8.3758	6.9311	6.9458	9.4063	9.442	8.2152	8.2171	8.9778	8.8998	8.8964	8.9735
Cenpf	-0.299704	8.9042	8.8588	8.0985	7.9901	8.5949	8.5309	7.3458	7.4611	9.7461	9.8061	9.7418	9.7512
Hsp110	-0.303601	9.658	9.6893	8.0813	8.104	8.0755	7.8825	8.0666	8.1336	8.9778	9.1005	10.2569	10.2738
Eef1g	-0.303774	12.1248	12.193	11.6839	11.7638	11.1361	11.0379	10.7588	10.8043	12.7427	12.7052	12.8654	12.8374
2810417H13Rik	-0.304317	9.0101	9.0922	8.1758	8.2383	7.1686	7.1111	7.4474	7.4611	9.0808	9.0834	9.5416	9.5376
Hnrpa3	-0.306107	12.0278	12.0515	11.0239	11.021	10.7155	10.8614	10.7451	10.7392	12.0168	12.0079	12.321	12.3516
Mki67ip	-0.306731	9.5683	9.6876	8.2883	8.3575	9.0322	9.1554	7.9744	7.9824	9.9705	9.9754	10.7936	10.8991
Rpl13	-0.308051	11.0537	11.0286	10.8554	10.8991	9.979	9.9526	9.6027	9.6799	11.7927	11.7242	12.0079	12.095
Gvin1	-0.315125	8.5207	8.6095	6.7828	6.8631	8.5069	8.5395	7.6709	7.7689	9.169	9.0093	8.5349	8.5216
Il18	-0.315395	8.8642	8.8648	8.5955	8.6174	9.8289	9.8422	9.8884	9.9275	9.6126	9.6039	8.806	8.8267
Nme2	-0.315607	12.4623	12.4657	11.7511	11.8135	10.5282	10.534	10.601	10.7244	12.9753	13.0228	13.1229	13.1164
TC1673420	-0.316234	9.4252	9.4944	8.6827	8.6283	11.8827	11.8455	12.1959	12.1859	10.8174	10.6378	9.5749	9.5988
Igh-6	-0.318711	8.846	8.8192	6.7463	6.6801	6.7848	6.6487	7.0202	7.1259	11.2803	11.298	6.9936	7.082
Dpep1	-0.319798	7.5148	7.4854	7.6047	7.5409	9.8247	9.9103	9.7058	9.7301	9.6195	9.5695	7.6989	7.7744
Rps20	-0.320204	14.0506	14.0172	13.8315	13.8315	12.8872	12.9478	12.8032	12.9177	14.6303	14.8258	14.6129	14.5998
NAP017949-001	-0.320296	8.8638	8.8012	10.5188	10.555	8.7224	8.7738	9.8499	9.876	9.5469	9.5093	9.7536	9.728
Rpl12	-0.320361	12.5106	12.5106	12.0832	12.1176	10.9591	10.8708	10.7681	10.7796	13.3356	13.3179	13.4323	13.4323
Nr1h4	-0.323683	8.1932	7.9615	8.0378	8.0188	10.3736	10.4003	9.1952	9.3664	9.1328	9.3266	9.1954	9.2899
Lsm6	-0.323817	10.3219	10.3793	9.7207	9.6742	9.8156	9.7777	9.0743	9.2774	10.7135	10.7366	11.1492	11.1678
Sycn	-0.32582	9.5785	9.5527	10.7681	10.7749	13.4638	13.4818	14.1371	14.1371	12.8114	12.8155	10.3203	10.2969
LOC633908	-0.335031	10.7781	10.7836	10.4603	10.5005	9.5154	9.6837	9.1385	9.3664	11.5366	11.5615	11.9055	11.9198
Rps12	-0.337609	14.3718	14.3901	13.8153	13.867	13.1663	13.1229	13.0228	13.079	14.8945	14.8787	14.8787	15.0781
Lrg1	-0.338313	9.6391	9.6449	8.8491	8.8604	7.8943	7.7814	7.8927	7.8342	9.7795	9.9878	10.6966	10.8242
Lass4	-0.33833	8.7701	8.8173	8.4212	8.418	10.9016	10.9643	10.4762	10.4131	10.0764	10.154	9.3076	9.3643
Rplp1	-0.339642	14.034	14.1571	13.7418	13.5992	12.8819	12.9434	12.9272	12.7877	14.7202	14.7544	14.5613	14.6129
LOC382344	-0.340483	11.1927	11.1771	11.2713	11.3238	9.6154	9.5465	9.7153	9.6895	12.2852	12.2479	12.3694	12.3236
Tnni1	-0.341918	8.0936	7.9731	6.7828	6.803	10.287	10.3264	10.5988	10.673	9.3177	9.3719	7.9934	8.003
Gnb2l1	-0.342242	12.8872	12.9522	12.4092	12.4163	11.403	11.3274	11.2423	11.2186	13.7701	13.8435	13.7327	13.7418
Glrx	-0.34478	10.8417	10.9497	9.9895	9.9528	12.4834	12.5732	12.6147	12.6245	11.4923	11.5182	11.1587	11.1831
Wdr74	-0.346291	8.5502	8.5589	7.151	7.2411	6.5968	6.8229	7.2465	7.0594	8.5456	8.5726	8.3522	8.3433
Rps23	-0.347005	13.3734	13.4906	12.9434	12.9834	12.4456	12.4871	12.2139	12.222	13.9241	13.9917	14.0633	14.1778
Igfbp5	-0.348276	10.3271	10.2141	7.5559	7.4708	7.2802	7.2652	7.906	7.9193	10.1703	10.1755	9.6702	9.5931
C030025P15Rik	-0.349076	9.5363	9.5275	8.5365	8.5335	8.1146	8.1481	7.7039	7.7945	10.1191	10.3011	10.2438	10.2778
Rplp2	-0.349315	14.3901	14.3718	13.9687	14.0028	13.1423	13.101	13.1354	13.2014	14.9427	15.1121	14.7381	14.9978
AL033314	-0.350251	9.7858	9.7817	8.8436	8.8279	7.753	7.8681	8.4711	8.4275	9.8308	9.8061	9.8149	9.8643
TC1764673	-0.350909	10.1318	10.117	9.2521	9.2457	9.0742	9.0481	8.8803	8.8154	10.4063	10.357	10.6349	10.6813
Trub2	-0.351243	9.5652	9.5414	8.1294	8.2024	9.5793	9.5127	8.4947	8.4352	9.9636	10.1863	10.4869	10.4934
E030026E10Rik	-0.352393	8.2635	8.2281	6.685	6.7089	6.5732	6.4954	6.6027	6.8661	8.0817	8.1826	8.3228	8.3433
Rps2	-0.352527	12.4698	12.4871	12.1752	12.2479	10.4886	10.515	10.8019	10.851	13.1056	13.1579	13.6816	13.6816
Sectm1a	-0.353113	7.2985	7.2293	6.5277	6.6658	9.173	9.07	8.4444	8.4805	8.03	8.0089	8.0488	7.9394
Rpl6	-0.356607	11.8962	11.4148	10.8798	10.9118	10.284	10.4179	10.2284	10.4852	11.8678	11.8211	12.2361	12.4594
Rcc2	-0.358636	9.6524	9.5386	8.2899	8.2175	8.788	8.6502	8.162	8.1022	9.8516	9.9634	10.2709	10.3298
Rps15a	-0.35949	9.0884	9.1206	8.92	8.8604	7.9037	8.0934	7.9398	7.8676	9.8182	9.8255	9.9215	9.9604
Hmgb1	-0.361077	8.5052	8.3832	7.6474	7.6459	7.9222	7.7892	7.2823	7.1627	8.7702	8.8055	9.5016	9.4023
Cs	-0.361756	10.606	10.6872	9.5851	9.6171	12.1156	12.2537	12.0515	12.0195	11.3219	11.2443	10.9239	10.9295
1110025L11Rik	-0.362302	10.6623	10.6274	9.1034	8.9646	9.9664	10.0635	9.8344	9.6781	10.2194	10.3022	11.1236	11.2074
Rpl36a	-0.367173	12.3457	12.321	12.0145	11.9795	11.3431	11.3053	11.204	11.0457	12.9226	12.9677	13.2352	13.1883
Rasl2-9	-0.367213	10.9894	10.9914	9.8414	9.8342	9.8911	9.8329	9.6154	9.69	11.1314	11.1063	11.5835	11.5123
BF721801	-0.370511	13.8572	13.7928	13.2014	13.2152	12.7388	12.8255	12.7052	12.6563	14.1976	14.5112	14.2389	14.2389
Rps19	-0.376581	11.188	11.0843	11.2252	11.1598	9.7573	9.6652	9.8469	9.8176	12.1341	12.1	12.3545	12.335
BC044739	-0.377134	11.9541	11.9177	11.5094	11.4823	10.8658	10.795	10.5145	10.5756	12.8927	12.8778	12.7009	12.733
Cyp4f14	-0.377148	7.0712	7.1781	6.9533	6.8895	9.6563	9.7244	9.9411	9.8402	8.4295	8.386	8.0161	7.9959
Birc5	-0.377288	10.8235	11.0254	9.9684	9.8384	9.4912	9.3606	8.377	8.4206	12.1506	12.1784	13.0038	12.8491
Cenpa	-0.37733	8.5165	8.5731	8.5751	8.4781	7.2032	7.0138	7.2308	7.0447	9.6147	9.631	9.7638	9.7366
Rbm3	-0.377995	10.295	10.312	10.4136	10.3979	9.2431	9.4804	9.8529	9.9063	10.1914	10.2553	11.309	11.3388
Tmem109	-0.378141	9.771	9.7969	8.5792	8.6415	7.582	7.6643	8.2498	8.2912	9.7209	9.7455	10.0955	10.0859
Nup85	-0.3794	8.5392	8.5203	7.7888	7.7204	7.9037	8.0531	7.3596	7.3378	8.8318	8.9064	9.7476	9.5495
Rps21	-0.380262	13.03	13.1096	12.7541	12.6822	12.0349	12.0205	11.7055	11.6795	13.9687	14.0506	14.0854	13.9687
Hnf4a	-0.383081	9.3922	9.3986	10.5667	10.5307	10.86	10.8026	11.4471	11.4499	10.4045	10.4106	10.3447	10.3359
D17H6S56E-5	-0.383725	8.655	8.7568	7.8375	7.7862	7.6936	7.5191	6.7089	6.5826	9.7354	9.8344	10.3639	10.3541
Rps4x	-0.388896	12.8414	12.9434	12.5936	12.5614	11.768	11.7645	11.6064	11.6377	13.7062	13.6159	13.8572	13.8435
Ppp1r14d	-0.389143	9.1669	9.1603	9.1621	9.1314	11.0015	10.9762	10.7535	10.7413	10.0817	10.191	9.9493	9.9628
Ddx21	-0.389814	8.216	8.1608	9.0249	9.0529	7.534	7.6388	7.7039	7.7349	9.0304	9.09	9.9764	10.0161
Trp53i5	-0.392336	7.628	7.6693	7.2921	7.2754	9.2783	9.4317	9.1422	9.1185	8.4193	8.4523	8.3149	8.3672
Snrpg	-0.392765	12.3545	12.3036	12.01	12.0737	10.6514	10.5126	11.0267	11.0486	12.8685	12.8114	13.3262	13.3571
Pdk2	-0.393922	8.5676	8.5863	8.6827	8.6283	10.1807	10.133	10.7688	10.8293	9.667	9.5626	8.8737	8.9702
2017-09-13	-0.397827	7.8285	7.6986	11.238	11.2244	8.0982	7.9839	10.6472	8.9624	10.0193	9.8306	10.0078	10.0196
NAP102738-1	-0.39959	11.6873	11.6404	12.193	12.0976	9.7716	9.6693	10.6657	10.5898	12.5157	12.6218	13.101	13.1229
Clstn1	-0.399716	9.546	9.5951	9.3721	9.4917	11.4565	11.4171	11.1771	11.2163	10.9979	10.9494	10.0826	10.1088
Tacc3	-0.402073	8.0106	8.0641	8.0497	8.0545	7.0174	7.1263	6.924	6.7684	8.9814	8.9814	9.4487	9.4186
Idi1	-0.405379	9.549	9.5767	9.1257	9.139	7.8678	7.8103	8.1494	8.1262	10.4652	10.4043	10.3744	10.3395
EG243642	-0.409524	12.0799	11.9933	12.1087	12.0675	10.0591	9.954	10.672	10.7484	12.8255	12.8732	13.454	13.4818
Ces5	-0.409656	8.7266	8.7691	8.5027	8.4835	11.2473	11.4582	11.378	11.438	10.6008	10.6297	9.432	9.3986
Nucks1	-0.410375	10.9016	10.8614	9.0854	9.1401	9.6537	9.5063	9.4646	9.4903	11.0049	10.9458	11.152	11.1336
Timm10	-0.412102	8.1476	8.2229	8.3529	8.3178	7.5942	7.8681	7.2308	7.3122	9.7113	9.6796	9.0683	9.0054
TC1716094	-0.412973	11.5733	11.4231	12.0782	11.9933	10.0055	9.9952	10.7786	10.7468	12.2741	12.2719	12.9226	12.8305
Eny2	-0.415101	9.6099	9.5209	8.7643	8.7178	8.4685	8.4666	8.4828	8.5356	9.8143	9.8549	9.9793	9.9526
Rpl37a	-0.419619	12.9368	12.9177	12.6706	12.712	11.9731	11.909	12.0021	11.8874	13.8315	13.7701	13.4992	13.5475
Tmem46	-0.421304	6.8517	6.7414	6.5207	6.5532	8.2744	8.4289	8.9121	8.9	7.7165	7.7386	7.1161	7.2193
Acot7	-0.43148	9.6987	9.762	10.4886	10.5138	8.888	8.9172	9.6399	9.6421	10.2377	10.2282	10.9379	10.9388
Cks1b	-0.436513	10.0318	10.1219	8.7327	8.7589	7.9812	8.1026	8.4183	8.519	10.1788	10.1497	10.9127	10.906
Arbp	-0.437709	12.9928	13.0181	12.9522	12.9321	12.2066	12.3009	11.8992	11.9908	14.1014	14.2389	14.034	14.0633
Rpl38	-0.441013	12.8654	12.8491	12.3658	12.3951	11.7204	11.6222	11.5815	11.6515	13.6599	13.5816	13.8153	13.8315
Set	-0.446104	9.7162	9.7979	9.1507	9.0108	8.1244	8.256	8.6956	8.6835	10.0642	10.0181	10.3195	10.206
NAP112463-1	-0.446996	12.9478	12.9563	14.3718	14.6129	12.2778	12.2066	13.1883	13.1663	14.1778	14.2923	14.4408	14.5613
EG382421	-0.450892	8.9387	8.9678	9.588	9.6	8.2212	8.1567	8.8219	8.8345	9.3861	9.4065	10.2266	10.1617
Sms	-0.451565	9.5204	9.5997	8.233	8.3278	8.8127	8.8884	8.6208	8.6543	9.5957	9.728	9.9273	10.2407
Eppk1	-0.451979	7.2706	7.3074	7.2749	7.3119	9.6895	9.7674	9.1206	9.1456	8.7702	8.904	8.4381	8.4837
Nono	-0.452428	11.5794	11.5733	10.2825	10.3419	9.8537	10.4934	10.3704	10.6817	11.5297	11.6644	11.7144	11.7511
Stmn1	-0.45334	10.8318	10.8595	10.1452	10.091	8.6434	8.5433	8.8041	8.8566	12.1832	12.1412	12.4163	12.3565
Rnaseh2b	-0.454397	7.726	7.809	8.5283	8.5824	6.5968	6.6086	7.5432	7.6937	8.305	8.4035	8.9413	9.0548
BC050092	-0.455091	7.6511	7.5726	6.5837	6.6385	6.6195	6.467	6.7526	6.6646	7.8037	7.7557	7.7232	7.8066
Gstcd	-0.456045	8.3814	8.3832	6.7231	6.7089	6.7078	7.0268	7.1824	7.2097	8.0975	8.0124	8.8844	8.8843
ENSMUST00000071458	-0.459662	9.1087	9.1182	9.6823	9.7861	7.6936	7.7814	8.6164	8.5712	10.0335	9.9919	10.4836	10.3722
AK131930	-0.46108	10.4254	10.3242	11.0229	11.0335	8.7587	8.7599	9.6784	9.6439	11.4711	11.3372	12.0799	12.1129
Gas5	-0.469176	10.9606	10.9102	9.6501	9.608	10.2461	10.3195	9.8399	9.8045	11.368	11.3554	11.7973	11.7821
TC1622094	-0.471843	12.3565	12.42	11.8455	11.9177	11.3837	11.3584	11.2858	11.2849	13.3011	13.3571	13.0831	13.088
NAP030387-1	-0.472535	9.9694	10.0786	10.645	10.4954	8.3736	8.4063	9.3346	9.3172	10.9738	11.0502	11.5697	11.5662
Rps7	-0.475236	12.9321	12.9713	12.3758	12.3726	12.0489	12.0278	11.8848	11.7631	13.8572	13.8003	13.7827	13.7185
AK040896	-0.476632	9.122	9.0647	9.9306	9.947	8.7309	8.7849	9.0389	8.9726	9.8827	9.9158	10.8072	10.861
Melk	-0.4787	7.7237	7.6693	6.5366	6.732	7.582	7.4104	6.6441	6.6459	8.6767	8.7062	8.7803	8.77
Nola2	-0.48325	8.102	8.1972	7.4831	7.5194	7.295	7.6303	7.0287	7.11	8.6978	8.7432	9.4516	9.3684
Hnrpa1	-0.487466	10.5381	10.7595	9.3736	9.5645	8.9901	8.9272	9.3143	9.3534	11.1376	11.1738	10.8246	11.4119
Mcm3	-0.487577	8.3044	8.3367	7.4805	7.491	6.802	6.767	6.9041	6.8229	8.7384	8.7646	10.1532	10.097
Ercc8	-0.487964	8.7297	8.7332	7.1709	7.1152	7.3246	7.4813	7.7718	7.7483	8.303	8.3739	9.3156	9.3986
Rps18	-0.491119	12.2448	12.1908	11.8353	11.8848	11.0528	11.0443	11.112	11.0203	13.2812	13.1354	13.2694	13.3664
Imp3	-0.492808	9.8058	9.823	8.9774	8.9822	8.6534	8.6761	8.8197	8.8423	10.2471	10.4198	10.1532	10.1967
Top2a	-0.494612	8.1083	8.0315	7.6102	7.6121	6.8541	6.9692	6.5157	6.6915	9.1953	9.2171	9.8132	9.8574
Rpl32	-0.498361	11.1678	11.1297	11.0004	10.9923	9.8126	9.8574	10.1659	10.1778	11.9956	12.1069	12.2806	12.23
Rpl27	-0.49925	13.0181	13.1423	12.3977	12.3516	12.1832	12.2741	12.0449	12.0579	13.5057	13.7928	13.9917	13.9917
Tkt	-0.499872	10.8908	10.9613	10.5903	10.6378	9.8177	9.8329	9.7548	9.8545	12.009	11.935	12.0705	12.0675
Pdia6	-0.502552	10.3395	10.4081	8.8269	8.6473	9.1221	9.115	9.1355	9.1648	10.6342	10.8566	10.7319	10.7375
Rps28	-0.502892	12.8685	12.8685	12.4004	12.3457	11.9255	11.9675	11.7927	11.8098	13.8153	13.8315	13.7185	13.7327
AK139506	-0.503382	7.3802	7.3126	8.9622	8.9079	7.534	7.5095	9.7784	9.6823	7.6937	7.5559	9.1078	9.0615
Mcm7	-0.504431	9.2342	9.274	8.242	8.2571	8.6871	8.7099	8.3385	8.2824	9.4401	9.4099	10.9336	10.9113
Hnrpa2b1	-0.507146	11.6806	11.7583	10.6364	10.6185	10.7856	10.8729	10.7628	10.737	12.0675	12.0606	12.3457	12.2273
ENSMUST00000101240	-0.509343	10.5097	10.5111	9.8251	9.8226	8.3956	8.6174	9.1385	9.013	11.4725	10.9899	12.0299	12.0397
Rpl8	-0.509851	12.2571	12.203	11.6889	11.6614	11.3356	11.3021	11.2809	11.3252	12.8454	12.8305	12.9928	12.9834
Tlr9	-0.510189	8.6444	8.4924	10.2331	10.1646	8.7917	8.7971	10.5495	10.3384	9.1671	8.9908	10.2484	10.312
Adamdec1	-0.510998	10.6662	10.6392	7.066	7.0868	11.1841	11.1694	11.1314	11.2343	11.9248	11.909	10.1022	10.1213
NAP070910-1	-0.511795	8.4289	8.3788	9.5938	9.6286	9.1345	9.0618	10.3748	10.1608	8.6856	8.5591	10.3833	10.4998
Ccl9	-0.51201	8.2635	8.3447	9.043	8.9754	7.5087	7.2415	8.1192	8.0204	8.9326	9.079	10.2369	10.2815
Pop5	-0.518063	9.4075	9.4042	8.5077	8.5865	8.2544	8.1851	8.4785	8.3845	9.7142	9.7646	10.0506	10.0499
Ttf2	-0.518663	8.2899	8.274	7.5755	7.5521	6.8732	6.7411	7.3074	7.1325	8.7853	8.9849	8.9109	8.9816
Rps3	-0.519866	11.9366	11.8962	11.6591	11.6741	11.0669	11.0516	11.0167	11.0409	12.9368	12.9321	12.8032	12.7301
Trim28	-0.5227	8.8938	8.9065	8.2487	8.2652	8.2824	8.1026	8.0212	8.114	9.5631	9.4581	9.473	9.5069
Timm44	-0.525353	9.551	9.548	8.9746	8.9456	8.7309	8.6094	8.6854	8.6952	10.212	10.1437	10.1322	10.1555
Ephb4	-0.527438	8.9085	8.978	8.4588	8.4352	7.6822	7.6124	7.7392	7.774	9.9241	9.9178	10.1532	10.1696
Gpr128	-0.532151	9.6594	9.4516	8.856	8.8279	11.0546	10.9501	11.2148	11.2713	10.725	10.771	9.8417	10.0263
NAP045151-1	-0.533665	7.4945	7.593	7.0989	7.139	9.3576	9.2316	8.7753	8.8263	8.7075	8.7191	8.3996	8.3999
1810010M01Rik	-0.535796	12.7639	12.8454	12.0651	11.9515	13.7701	13.7185	14.3901	14.6856	13.5884	13.5355	12.9522	12.8531
NAP030020-1	-0.536543	11.7129	11.7418	11.4119	11.4154	10.9638	10.9379	10.7816	10.8314	12.7733	12.7358	12.6623	12.7079
Vdr	-0.537009	7.5779	7.6489	7.4209	7.4223	9.659	9.6084	10.2331	10.2575	8.8459	8.7948	8.6309	8.6451
Aurka	-0.5377	8.9559	9.3053	8.5899	8.1895	8.1146	8.8238	8.0288	8.0776	10.2149	10.1116	10.3753	10.344
Trf	-0.538311	8.005	7.9585	7.5837	7.5171	7.4709	7.3114	7.2465	7.1259	8.8318	8.8605	8.6468	8.6633
Pllp	-0.539139	9.6889	9.6845	8.9929	8.9905	10.885	10.8587	11.3415	11.3746	10.9894	10.8764	9.8431	9.7593
Ncapd2	-0.539872	7.9061	7.9099	7.3859	7.4965	8.1146	8.1673	7.1987	7.3122	8.8971	9.0031	9.4554	9.554
Rpl11	-0.543756	12.733	12.715	12.1412	12.2189	11.8144	11.7459	11.7251	11.7995	13.5582	13.5057	13.6159	13.5992
Akr7a5	-0.548034	7.9633	8.0261	7.5005	7.4554	7.4205	7.4209	7.3382	7.2222	8.8352	8.8087	8.4409	8.4395
Selenbp2	-0.550582	9.9403	9.994	7.9298	7.8567	12.2719	12.2626	12.795	12.7301	11.4426	11.378	10.7038	10.7404
Npm3	-0.552846	9.8192	9.8161	9.0716	9.1629	8.5126	8.1836	8.6956	8.6972	10.6013	10.5492	10.8739	10.8484
Cfb	-0.553855	8.655	8.7318	8.2569	8.2335	9.727	9.6638	9.9718	9.9443	9.6166	9.6484	8.9185	8.9409
Igh-VJ558	-0.555875	11.6929	11.6662	6.9311	6.9661	11.0373	11.0335	9.663	9.7416	13.5816	13.6503	13.517	13.4638
Tk1	-0.557639	8.1824	7.9217	8.4853	8.4768	7.2644	7.0712	7.6352	7.6759	8.851	8.9104	9.7384	9.8063
Rpl30	-0.559441	12.8778	12.9226	12.3066	12.3565	11.9255	12.0035	11.9624	12.009	13.5992	13.6078	13.7701	13.8823
Hspe1	-0.559681	11.0127	10.9923	10.0865	10.1343	9.1345	9.2779	9.5642	9.5081	12.0539	12.0035	12.5002	12.4902
Rpl10a	-0.560705	10.5927	10.5776	10.2185	10.2444	9.6341	9.588	9.7074	9.727	11.5331	11.4488	11.4987	11.5278
Casp1	-0.560958	10.0422	9.9866	9.3336	9.3479	11.3104	11.2998	11.3299	11.3202	11.1504	11.1221	10.4114	10.4293
Zfp12	-0.561217	7.7305	7.6609	6.4691	6.5763	6.818	7.0268	6.9445	6.9655	7.82	7.8734	8.1647	8.3278
Lsm7	-0.561508	9.9595	9.9958	8.3545	8.351	7.7137	7.7957	8.5661	8.4475	10.2811	10.4249	10.7796	10.7904
Sort1	-0.563796	9.4442	9.4079	8.5107	8.5351	10.7749	10.7177	10.725	10.7577	10.3029	10.2883	9.9369	9.9643
Pigr	-0.564366	8.5186	8.3672	7.9838	8.0296	10.2593	10.2811	10.5528	10.516	9.9467	9.8861	9.1305	9.159
Olfr234	-0.565042	7.8036	7.6649	10.5178	10.3653	7.6481	7.5191	11.2713	11.0161	8.8526	8.5453	10.2425	10.2491
Lgr6	-0.565147	6.9387	6.8195	8.4144	8.2991	6.6671	6.6921	9.6027	9.2438	7.1948	7.0223	8.5648	8.5608
Selenbp1	-0.565631	9.9908	10.0452	7.6047	7.7329	12.5106	12.5002	12.9753	13.0453	11.5064	11.5849	10.9105	10.9506
Ccl28	-0.565714	8.6422	8.6687	8.001	7.9526	10.4553	10.4089	10.3103	10.2983	10.2298	10.1116	9.2969	9.3515
Tst	-0.566256	10.2287	10.2886	9.5351	9.518	12.0288	12.0168	11.9132	12.0515	11.5804	11.5032	10.9923	10.9923
Rpn1	-0.566736	12.9272	13.0136	11.9979	12.0079	11.8554	11.8035	11.8455	11.8769	13.7571	13.7418	13.867	13.7701
Gal3st2	-0.569812	7.3036	7.3418	7.1959	7.1608	8.85	8.7357	9.2115	9.3057	8.6856	8.5254	7.8523	7.8814
Mrps10	-0.574461	9.5552	9.5257	7.7741	7.8764	8.1774	8.2902	8.4328	8.585	9.7941	9.801	9.8604	9.8417
Chgb	-0.57781	7.8627	7.9391	11.0862	11.0922	6.7825	6.7279	9.1963	9.1965	10.5894	10.613	10.7665	10.7713
Slc13a2	-0.578437	7.3873	7.4035	7.0333	7.104	8.5699	8.6791	9.1459	9.1505	8.4381	8.459	7.809	7.8066
Hmgb3	-0.579941	10.0877	10.0865	9.7763	9.7588	9.1936	9.1508	9.0953	9.1588	11.0919	11.035	11.5662	11.5554
Cldn8	-0.581403	8.6627	8.7294	8.5676	8.6387	11.2303	11.2728	10.7424	10.7931	11.0433	11.0152	9.9878	9.9424
1110008F13Rik	-0.581464	12.0782	12.0556	10.5077	10.5578	10.7507	10.6133	11.0686	11.0417	12.3675	12.3377	12.3726	12.3788
Mrps18b	-0.58253	9.6	9.6958	9.5063	9.5626	8.3956	8.317	8.8024	8.759	10.7904	10.7844	11.0039	11.0186
Zbtb7c	-0.583101	7.4087	7.381	8.5534	8.6767	6.9267	7.1528	8.6791	8.5394	7.7842	7.8257	8.7064	8.7421
Grin2b	-0.583546	7.0617	6.9211	9.0785	9.1128	6.9632	6.7411	10.0905	9.7842	7.6989	7.5751	9.1543	9.2146
Maoa	-0.588214	10.0697	10.0205	7.435	7.4436	12.2504	12.1859	11.8621	11.8942	11.8942	11.8263	10.7422	10.7702
Cdk4	-0.588701	8.3117	8.26	6.9729	7.0215	7.1036	7.1263	7.2228	7.2535	8.6074	8.7646	9.2197	9.2337
2310061C15Rik	-0.589906	8.9585	8.9746	7.4659	7.4252	7.628	7.6985	8.0741	8.075	8.9277	8.9831	9.4473	9.4622
Lsm10	-0.590474	9.0248	9.1571	7.5474	7.618	7.8851	8.0086	8.1922	8.2436	9.4055	9.3777	9.2762	9.316
Clps	-0.591518	8.089	8.1229	7.7888	7.8065	9.3276	9.324	10.0619	10.071	9.6232	9.5371	8.2941	8.3218
Mcm2	-0.596274	7.8857	7.8424	6.8869	6.7392	6.5968	6.63	6.7966	6.8229	8.2288	8.3138	9.3031	9.2291
Smoc2	-0.597868	7.6829	7.6986	6.676	6.6935	6.5502	6.63	6.6441	6.6016	8.667	8.7909	8.4213	8.4171
Adamts5	-0.598635	6.9447	7.0578	8.2058	8.1734	6.9632	6.7936	8.6806	8.5142	7.4833	7.3447	8.1704	8.2367
Slc39a7	-0.599473	12.4834	12.5509	11.0782	11.0254	11.6035	11.5216	11.7166	11.7418	12.7358	12.7905	12.8531	12.8114
Pmf1	-0.599947	8.1779	8.212	7.5437	7.5409	7.9135	7.751	7.3794	7.3972	8.9523	8.9477	9.6133	9.5637
Pcsk1n	-0.600505	7.4511	7.5141	8.7109	8.5966	7.3246	6.9396	9.173	8.992	7.7962	7.652	8.9871	9.0156
Ruvbl1	-0.603633	8.0291	7.907	8.0223	8.0545	6.8373	6.8079	7.6088	7.7349	8.3736	8.2342	9.2634	9.2688
Cdkn3	-0.608091	7.726	7.6853	7.0125	6.976	6.7848	6.8079	6.7526	6.7482	8.6134	8.5314	8.7677	8.7802
Abat	-0.609446	7.5916	7.5441	6.8633	6.828	10.1892	10.2494	10.6	10.6892	9.4096	9.3811	8.951	8.9321
Eef1d	-0.609957	12.3597	12.3726	11.6361	11.511	11.4416	11.4823	11.3891	11.4971	13.1856	13.101	13.4175	13.2511
Rbp4	-0.613254	7.3873	7.3605	6.5837	6.5968	7.4826	7.4607	6.9627	6.9966	9.1953	9.2552	7.804	7.9721
Mrp63	-0.617087	8.7646	8.739	8.242	8.3391	7.8851	8.0398	7.9902	7.9933	9.8908	9.9571	9.4093	9.416
1810065E05Rik	-0.617458	11.3844	11.3603	8.4744	8.5653	12.6689	12.5794	12.2778	12.328	12.6822	12.6905	11.7478	11.7995
Tcfcp2l1	-0.618127	11.9476	12.1087	10.5683	10.5539	13.5355	13.4733	13.4906	13.454	13.0831	13.0695	12.6951	12.6284
1190002F15Rik	-0.619989	8.1147	8.2159	7.628	7.5214	7.1686	7.0837	7.353	7.3449	8.9704	9.1255	8.9672	8.8719
5730601F06Rik	-0.625115	8.1884	8.3993	6.7542	6.7915	8.6121	8.5467	8.3138	8.2912	9.1893	9.252	8.5767	8.5323
Adora2a	-0.625469	8.4388	8.2421	10.5783	10.4471	8.3284	8.1131	11.5048	11.2951	9.1761	8.9104	10.8087	10.9933
Nomo1	-0.626647	9.0731	9.1571	8.3076	8.1866	7.8297	7.9731	8.1739	8.3089	9.8893	9.9196	9.6582	9.7565
Rhbdd3	-0.627563	8.4682	8.4808	7.4607	7.3915	7.2032	7.1111	7.6243	7.7349	8.6656	8.7339	9.1331	9.0067
Jagn1	-0.6302	9.8539	9.8525	8.9	8.9856	9.2375	9.171	9.1116	9.1144	10.6204	10.5746	10.4638	10.4998
Epn3	-0.630882	7.4391	7.3458	9.6147	9.555	7.6702	7.441	10.7325	10.5282	8.2439	8.0363	10.0018	10.0953
Iqgap3	-0.631125	8.6153	8.6933	7.5154	7.4783	7.7722	7.6124	7.4405	7.3596	9.8792	9.9033	10.2201	10.2149
Alpi	-0.633141	6.8041	6.8098	8.2471	8.0545	7.0708	6.9692	9.4233	9.2659	7.1566	7.1218	8.6816	8.6095
Guca2b	-0.635451	7.7474	7.6986	7.9477	7.9253	7.3545	7.6388	7.0379	7.0143	9.3648	9.4048	9.5797	9.5931
Capn9	-0.638194	7.3612	7.3772	6.8375	6.8229	9.0575	9.0249	9.9033	9.9529	8.5576	8.5776	8.1895	8.3078
Pole3	-0.643314	9.3141	9.3813	8.3568	8.4312	7.628	8.1131	8.4205	8.375	9.9103	10.0239	10.357	10.417
TC1641772	-0.647194	9.2387	9.1323	11.8635	11.8098	8.9992	8.8683	11.6238	11.4746	11.0979	10.6837	10.9818	10.9894
Lman1	-0.648584	9.1566	9.1392	7.3316	7.4071	8.0982	8.1567	8.3343	8.2055	9.5982	9.6764	9.7638	9.6501
Mrpl11	-0.649255	9.6813	9.6781	8.2021	8.2263	8.4627	8.5073	8.5013	8.5676	10.645	10.5627	10.7628	10.7786
Hsf1	-0.651454	7.9383	7.8106	9.4782	9.4538	8.0239	7.8939	10.3034	10.2258	8.4421	8.3614	9.9899	9.9033
Ighv6-6	-0.651786	6.7441	6.7315	6.7828	6.6935	6.7526	6.8966	6.9445	7.0657	6.5709	6.732	9.4126	9.2831
St3gal4	-0.653011	9.8387	9.7953	8.9452	8.8889	11.511	11.4957	11.508	11.6035	11.4987	11.403	10.5047	10.5499
Pex1	-0.655098	9.4529	9.2654	10.7547	10.5674	9.7083	9.5284	11.5589	11.4582	9.9652	9.7768	11.0173	10.9016
Hspd1	-0.655649	10.0276	9.994	8.8096	8.8002	8.6633	8.5564	8.7616	8.759	11.0876	11.0286	11.5682	11.6129
1810009K13Rik	-0.65765	8.7646	8.8363	7.3722	7.2903	7.1865	6.8532	7.833	7.71	9.1996	9.2014	9.4961	9.5262
Hspa4l	-0.660701	7.8122	7.866	7.5722	7.4519	6.8541	6.8229	7.128	7.3378	9.0906	9.0229	8.5207	8.4099
Tyms-ps	-0.66168	7.6704	7.6308	6.9046	6.7915	6.5968	6.767	6.7966	6.989	8.2066	8.1161	8.6938	8.7788
Faim2	-0.667102	7.047	7.015	9.2824	9.0905	7.2152	7.2508	10.1456	9.9171	8.0676	7.9751	9.3833	9.3635
C1qbp	-0.672073	9.1305	9.074	8.6618	8.6364	7.753	7.7653	7.9093	8.0002	10.8431	10.9299	10.9956	11.0807
Sla2	-0.675809	10.9632	11.0321	9.6266	9.6218	10.1134	10.0707	10.2697	10.2851	11.4064	11.4325	11.6035	11.5228
Npm1	-0.678782	11.152	11.1444	10.1465	10.1565	10.7597	10.8427	10.5097	10.5219	11.8455	11.8925	12.3516	12.5708
Ndn	-0.688988	6.7731	6.6996	8.028	7.886	6.818	6.7035	9.3811	9.218	7.0221	6.9913	8.6888	8.5663
Hod	-0.694551	7.8697	7.8106	7.2749	7.2888	7.4076	7.4912	7.0563	7.1674	8.8542	8.8037	9.3986	9.3272
Tsnax	-0.701763	9.027	9.0684	7.5665	7.6098	7.753	7.5012	8.2638	8.3709	9.4136	9.3109	9.2174	9.2607
Il11ra1	-0.702877	10.1297	10.1387	8.3875	8.4057	10.0627	10.0462	10.123	10.1126	10.5731	10.5459	10.2015	10.201
TC1676462	-0.702934	7.0533	7.0943	7.9872	7.8615	6.9267	6.8079	8.9934	8.7174	7.2227	7.2822	8.3399	8.4378
ENSMUST00000076898	-0.708143	6.8225	6.8278	8.8244	8.694	6.8888	6.9692	10.0452	9.7935	7.5961	7.5047	9.5179	9.5554
Gdpd1	-0.70862	9.0128	9.1066	8.755	8.7418	10.8026	10.8685	11.1498	11.0952	10.2689	10.5437	10.1785	10.2182
Cdv3	-0.710669	9.3248	9.365	11.2966	11.1467	9.0963	9.1193	11.8578	11.5456	10.3622	10.2223	11.313	11.2741
Mrps28	-0.713512	7.6347	7.59	7.176	7.2174	7.3246	7.5583	7.047	6.989	8.7325	8.7646	8.9985	8.9065
NAP113912-1	-0.714488	11.8874	11.8925	10.2256	10.2323	11.2523	11.2303	11.5835	11.6622	11.7459	11.7362	12.3154	12.3491
Nlrp6	-0.717641	7.6511	7.753	7.5837	7.5272	11.0661	11.0217	10.7657	10.7618	10.1555	10.2152	9.9407	9.9707
Reg4	-0.724964	8.2779	8.3857	7.1709	7.246	6.9632	7.0559	6.6228	6.7204	11.5733	11.5331	10.861	10.8399
BG963055	-0.728795	6.9487	6.7726	6.8869	6.8895	6.6556	7.0559	7.0563	7.2222	6.9617	7.015	9.2089	9.179
Olfr744	-0.733556	7.726	7.6586	10.5683	10.3058	7.7439	7.8531	11.8035	11.4676	9.1777	8.839	11.074	11.1399
Psme3	-0.744625	10.3084	10.3084	11.2479	11.229	10.1297	10.1537	11.9222	11.776	10.6432	10.6523	11.5932	11.776
Slc39a11	-0.748236	10.31	10.2738	9.2537	9.3804	9.7002	9.7053	9.732	9.618	11.1857	11.1314	11.229	11.2479
Olfr487	-0.749295	8.3774	8.127	10.4322	10.3212	8.6252	8.5107	12.1802	11.9476	9.6147	9.2825	10.6827	10.6117
A230106M15Rik	-0.753667	9.2461	9.4579	10.4713	10.5716	11.2025	11.0998	11.8012	11.8375	10.9545	10.9281	11.0909	11.0616
Banf1	-0.757458	10.8471	10.8311	9.9643	10.0205	9.5948	9.5582	10.0933	10.1652	11.5022	11.6199	12.095	12.0925
LOC547150	-0.759578	8.5763	8.5601	7.4283	7.491	7.9735	8.1131	8.1192	8.0931	9.0257	9.035	9.8656	9.7727
Fkbp11	-0.759768	7.7448	7.8312	7.1585	7.1889	6.8541	7.2138	7.1905	7.1609	8.5576	8.6201	9.2419	9.3043
Cmtm1	-0.763173	7.1487	7.0578	9.0742	8.8686	7.054	6.8818	10.8399	10.2527	7.8506	7.8688	9.8767	9.756
Aqp1	-0.770525	7.8908	8.0706	6.7298	6.6168	6.6671	6.6703	7.1656	7.0657	8.9176	8.9403	9.1583	9.1981
Erbb4	-0.77326	7.6887	7.6249	8.7593	8.7134	7.6381	7.4813	9.5775	9.2588	8.2369	8.0018	9.2227	9.3724
Rpl27a	-0.777953	9.1031	8.962	8.7535	8.7764	8.0982	7.8383	8.3221	8.5631	10.2484	10.3384	10.7718	10.8745
Eif4ebp3	-0.778093	7.8857	7.8256	7.4957	7.5742	9.249	9.3164	9.4979	9.5237	9.1644	9.1421	8.7409	8.758
Mki67	-0.781689	8.089	8.2421	7.6508	7.7534	6.9995	7.0559	7.4833	7.3702	9.4643	9.5246	10.2182	10.2854
Igk-V1	-0.783244	8.1884	8.1533	7.3791	7.395	8.2744	8.2956	8.404	8.4845	8.4495	8.4788	10.7515	10.7582
Cldn2	-0.784568	7.5539	7.4746	7.3859	7.3313	7.1374	6.8966	6.7748	6.7017	9.3305	9.3013	10.1397	10.1565
NAP027536-1	-0.785615	8.1366	7.9731	9.0947	8.7361	7.8408	7.9411	9.8863	9.6246	8.4734	8.2852	9.5286	9.4336
Pla2g5	-0.785855	7.9149	7.8449	6.5677	6.6876	7.753	7.4312	7.6243	7.482	9.688	9.7492	8.5207	8.5302
Fkbp3	-0.788969	7.9149	7.9338	6.9947	7.0552	6.7219	6.767	7.1824	7.3122	8.7969	8.7743	8.9902	8.9643
Slc16a1	-0.789314	9.9269	9.8257	8.1982	8.3138	11.1743	11.1969	12.0489	12.1457	11.2754	11.2108	10.5824	10.7014
Sval1	-0.791999	10.4545	10.4691	8.6976	8.6876	11.4515	11.3813	12.1586	12.2333	11.8791	11.8477	10.8714	10.9113
U26471	-0.793987	7.8144	7.809	7.3045	7.2843	7.3098	7.1652	7.7448	7.6661	8.0586	7.9547	10.1007	10.1443
Lgi2	-0.797452	7.0125	6.9286	6.6322	6.7089	7.0174	7.2025	6.6027	6.5098	8.4584	8.4069	9.0759	9.0304
NAP101150-1	-0.797804	10.1297	10.0857	10.0766	10.022	9.879	9.8574	9.722	9.7195	11.19	11.1444	11.266	11.2451
1500001M20Rik	-0.80076	8.6609	8.7288	7.6564	7.5758	7.582	7.441	8.1852	8.1474	9.0794	9.271	9.1078	9.1459
Cdca3	-0.801397	7.5087	7.6357	7.3212	7.3246	6.9632	7.1111	6.9445	6.6195	9.4206	9.4912	10.0103	10.0016
Shcbp1	-0.804352	7.3285	7.388	6.9533	7.1006	6.7372	6.8532	6.7526	6.6729	8.7256	8.6933	9.4235	9.3775
Fbxo2	-0.808209	8.1661	8.0002	9.6123	9.557	8.3956	8.0817	10.7058	10.4785	8.8821	8.7534	10.3899	10.5519
2410004P03Rik	-0.813157	7.5214	7.4657	8.5563	8.3251	7.4582	7.6814	9.5121	9.3964	7.9965	7.7413	9.2835	9.2202
Ly6g5b	-0.815541	8.5343	8.2815	10.8893	10.7451	8.3475	8.2091	12.423	11.9016	9.7956	9.5953	11.7492	11.6114
Tac2	-0.817259	7.2288	7.0642	8.9452	8.7155	7.1204	7.1111	10.177	9.8241	8.2146	7.9411	9.4018	9.3003
Fkbp4	-0.819018	8.2331	8.2344	8.8412	8.9207	7.054	6.9396	8.5151	8.3845	9.5775	9.6262	9.6113	10.0168
Olfr571	-0.819499	7.8769	7.7706	9.6048	9.5742	7.8007	7.8681	10.6097	10.4647	8.7969	8.7086	10.4167	10.313
Hsd17b4	-0.822502	8.3009	8.3343	7.5154	7.5677	7.1865	7.1652	8.0288	7.9824	8.659	8.7191	8.3677	8.406
Tyms	-0.827797	8.1147	8.0738	6.9729	7.0172	6.7526	7.0837	7.3665	7.4282	9.0887	9.0195	9.5349	9.5092
Adh1	-0.830997	10.6031	10.5601	9.8449	9.8767	12.9677	12.8927	13.517	13.5582	12.9977	12.9434	12.0656	12.0976
1190003M12Rik	-0.83677	7.8333	7.6357	10.2077	10.0405	7.8408	7.6985	11.6644	11.1732	9.2318	8.8486	11.2754	11.3415
1700016G05Rik	-0.839665	8.0626	7.9687	10.1506	10.0142	7.7922	7.751	11.6502	11.4076	9.0747	8.977	11.2451	11.378
Retnlb	-0.845823	8.3633	8.3491	10.5505	10.6084	6.6935	6.7936	10.3695	10.4034	10.2298	10.1637	12.8819	12.9563
Gjb1	-0.846992	7.4582	7.5039	7.8714	7.8348	7.9386	7.8998	7.5432	7.4712	9.5893	9.6196	9.244	9.1966
Exod1	-0.848948	7.8814	7.8546	7.1279	7.1544	7.4336	7.1528	7.406	7.3004	9.3542	9.3033	8.866	8.9087
Cbr2	-0.854493	7.4945	7.4891	6.7231	6.7526	6.6671	6.6487	6.8189	7.1674	8.6899	8.6914	8.2882	8.3723
Opn5	-0.857022	7.9516	7.8289	9.5226	9.2794	8.0691	7.8939	10.5737	10.494	8.6873	8.5954	10.6606	10.7033
Fasn	-0.857858	8.8846	8.804	8.5199	8.5265	8.1561	8.0335	8.4262	8.3006	10.5706	10.5664	10.087	10.0468
Mettl3	-0.862978	7.6829	7.7678	7.6396	7.7143	7.8007	7.8383	7.9093	7.9745	8.6268	8.5671	12.2381	12.2424
AK052696	-0.879607	7.7022	7.8694	9.4624	9.2713	7.8678	7.9474	10.8798	10.6406	8.7338	8.5224	10.5171	10.5678
A230048G03Rik	-0.881318	8.5375	8.4848	8.5802	8.5879	7.989	8.0208	8.1346	8.1474	10.1886	10.328	10.6157	10.5961
Slc1a1	-0.88856	8.4641	8.4757	6.9896	6.9946	9.0622	8.9204	8.8963	8.9881	9.9069	9.8984	9.254	9.255
E2f2	-0.891889	8.5981	8.457	8.9303	8.9289	7.534	7.2415	8.8641	8.869	9.2376	9.2079	9.7026	9.7627
NAP092627-001	-0.904019	9.3898	9.2377	8.9622	9.0204	8.7224	8.706	8.9104	9.0041	10.4261	10.3907	10.4799	10.4876
Olfr492	-0.918849	7.9328	8.1018	6.7696	6.6322	6.7078	6.8229	7.5432	7.5726	8.6404	8.6584	8.7033	8.8122
Guca1b	-0.923665	10.9463	10.7408	12.7733	12.6284	10.5627	10.4716	13.7418	13.6078	12.1248	11.8696	14.0172	13.9112
1300001I01Rik	-0.933214	9.1788	9.1172	8.9382	8.9807	8.3736	8.2858	8.7296	8.7201	11.2275	11.1327	11.1111	11.1166
MGC73635	-0.937015	9.3806	9.2913	8.7593	8.7444	8.8214	8.8021	8.846	8.915	10.7442	10.6602	11.2137	11.2416
Klk1	-0.938395	9.1426	9.035	8.6488	8.6217	10.4448	10.4736	11.4644	11.526	11.1074	10.9923	9.9571	10.0168
Phyh	-0.942949	8.0599	8.1303	7.8782	8.0253	9.5841	9.6084	9.8384	9.8122	9.5982	9.8041	9.2174	9.2532
Usp10	-0.944885	8.2857	8.2883	7.4957	7.491	6.7219	6.8818	7.8843	7.9237	9.1983	9.2949	9.5363	9.4493
Ccdc101	-0.974024	8.3178	8.1303	6.9835	7.0378	7.0349	7.3114	7.8927	7.9482	8.7819	8.7191	9.1343	9.3311
2610027C15Rik	-0.977134	12.0145	11.7832	13.7327	13.5884	11.8035	11.7072	14.8945	14.8422	13.1354	13.03	14.7749	15.2391
Ankrd9	-0.998541	10.5082	10.2246	12.4902	12.3154	10.8676	10.7899	13.9241	13.7827	11.8962	11.7899	14.1014	14.1371
Aqp4	-1.00398	8.9864	8.8415	7.9386	7.8898	8.8306	8.8186	8.7248	8.6082	11.3571	11.4766	11.1504	11.1871
Ccin	-1.00554	7.6704	7.5108	8.316	8.2749	7.0882	7.1881	9.4796	9.2993	8.0348	7.9657	9.4206	9.3738
Cdc20	-1.01114	7.9899	7.9952	8.1003	8.0506	7.3061	7.224	7.8416	7.7725	10.2938	10.3298	10.5845	10.5372
St6galnac2	-1.01914	8.0226	8.0545	7.2427	7.2564	7.947	8.0702	7.9093	7.8592	9.8925	9.8738	10.0806	10.1005
Csrp2	-1.02056	10.3242	10.344	10.2256	10.177	9.8186	9.8917	10.0557	10.0642	12.1959	12.1752	12.2139	12.1873
AF152371	-1.02764	9.1556	9.1648	7.0854	7.0552	7.9566	8.1365	8.7391	8.6745	11.2095	11.1135	11.5719	11.552
Hoxb6	-1.04552	10.5874	10.5242	12.2424	12.3009	10.8276	10.4917	13.6816	13.6264	11.935	11.7341	13.8955	14.1571
Cgref1	-1.06719	8.4461	8.4056	7.9674	7.9398	8.4426	8.5645	8.2925	8.2961	10.7917	10.8318	10.7464	10.7718
Klk1b3	-1.06875	9.5446	9.5895	9.0014	8.9944	10.714	10.7472	11.6857	11.6727	11.3372	11.2849	10.5492	10.5054
Igkv14-111	-1.0751	7.1756	7.1751	6.9585	7.0461	7.0708	7.2652	7.0755	7.0291	10.4897	10.5567	9.1553	9.1952
Plcl4	-1.08195	7.0125	7.0261	6.7231	6.7793	6.818	6.8532	6.84	6.8229	8.6134	8.6862	8.3577	8.3964
Scd2	-1.0964	10.0998	10.087	8.9594	8.9456	8.0982	8.2287	9.8239	9.8568	11.8892	11.8874	11.6377	11.5682
Gsta3	-1.10696	6.7754	6.7696	6.4341	6.5532	6.505	6.6921	6.5815	6.5648	8.7754	8.6729	9.139	9.1444
Sfxn1	-1.11976	9.4372	9.5354	7.8375	7.9522	7.989	7.6985	9.3006	9.2422	10.2022	10.1944	10.4276	10.4778
Gstm1	-1.14016	8.6977	8.6175	7.4423	7.5409	7.6165	7.8184	8.4515	8.4328	10.4164	10.3106	10.7288	10.6919
Abp1	-1.14344	10.9127	10.9067	9.7723	9.8561	12.567	12.6044	12.8605	12.8305	12.8032	12.9127	12.4969	12.5222
Gstm2	-1.15796	8.9249	9.0285	8.7417	8.7501	8.5141	8.6136	8.8417	8.7969	11.27	11.2734	11.1389	11.1909
Bcas1	-1.15807	10.7075	10.3869	11.3337	10.9599	9.7914	9.4566	12.8685	12.5157	11.438	11.0239	13.5884	13.4454
Pla2g2a	-1.17135	6.885	6.88	6.9211	7.0037	6.7693	6.6086	7.147	6.8916	8.3353	8.3254	9.3262	9.362
Guca2a	-1.17309	10.4093	10.3554	10.743	10.8212	12.4939	12.432	13.2152	13.2772	12.6401	12.5448	12.5157	12.5361
Ndufa4	-1.18039	9.3006	9.2666	8.8943	8.9401	8.9413	8.974	9.168	9.2365	10.2945	10.3455	10.4167	10.379
Baiap2l2	-1.21795	6.9555	7.0505	7.1412	7.197	7.1374	7.2138	7.255	7.26	8.9778	8.8382	9.8472	9.9354
ENSMUST00000010751	-1.26132	8.4641	8.5559	8.0845	8.0677	7.81	7.8383	8.4597	8.5835	9.3126	9.2799	9.2501	9.2706
Best2	-1.26517	7.5177	7.5226	7.1199	6.9977	8.9264	8.8635	9.5466	9.6624	9.5243	9.4903	8.8781	8.9321
Cyp2c40	-1.27398	8.2715	8.2677	7.9272	7.9763	9.173	9.1824	10.6883	10.7515	10.4101	10.4471	9.2266	9.1641
Sult1a1	-1.28817	7.6166	7.6853	7.047	6.9946	8.1293	8.0702	8.3444	8.441	9.6943	9.6943	8.8258	8.8719
Spink4	-1.28869	11.3891	11.4303	10.8708	10.9239	10.6027	10.7451	11.4923	11.3844	13.6681	13.6681	13.4003	13.454
Tnfrsf11a	-1.29929	7.7634	7.7768	8.2041	8.1491	8.9685	8.9677	9.0305	9.0211	9.2559	9.317	9.3542	9.4201
Lrig1	-1.3494	6.874	6.9211	7.066	7.0552	7.1374	7.1881	7.255	7.2535	8.9028	8.9143	8.8737	8.9043
Cmbl	-1.38029	9.341	9.358	8.7417	8.7825	10.4785	10.4045	10.9704	10.9933	10.6425	10.6901	10.6781	10.7363
Rnf186	-1.41213	7.8609	7.7878	6.7087	6.8163	7.5703	7.5191	8.2152	8.2754	9.688	9.6872	9.0276	9.0319
Hexb	-1.41835	7.5013	7.4824	7.5722	7.5799	8.3475	8.3815	9.5004	9.4721	9.1583	9.1459	8.5021	8.5216
Skiv2l2	-1.44388	8.2881	8.3139	7.8328	7.886	7.582	7.6124	8.4366	8.4658	8.9409	8.8998	9.1667	9.1348
Slc12a8	-1.44993	6.8041	6.8379	6.7696	6.8355	7.2032	7.1528	7.3309	7.3122	8.6041	8.6879	8.6285	8.6806
Fabp2	-1.45571	7.6511	7.593	7.2115	7.2359	7.295	7.3573	8.0257	7.7272	10.0098	10.009	9.4048	9.4643
Acss1	-1.46857	8.9023	8.9193	8.7016	8.6473	10.0266	10.1926	10.3837	10.3088	11.251	11.4046	11.4488	11.3763
Mlze	-1.48117	9.2852	9.3362	10.7228	10.7101	10.0951	10.137	11.0832	11.204	12.6706	12.5157	12.7595	12.7877
Gcdh	-1.48137	7.9719	7.9731	6.7298	6.7441	8.0755	8.1673	8.7806	8.7337	9.3064	9.4552	8.9788	8.999
Hsd11b2	-1.48484	7.7917	7.8714	7.4309	7.4986	9.1936	9.2689	9.7723	9.8424	10.0627	10.1322	9.519	9.5077
BC021891	-1.49956	7.2256	7.1781	7.956	7.9644	7.5942	7.6303	8.2887	8.259	9.1172	9.1284	9.5782	9.5946
Asah3	-1.52666	8.7534	8.7191	7.7139	7.7766	10.0976	10.1795	10.9687	10.9342	10.4954	10.7018	10.7684	10.7991
Agr2	-1.55599	9.4971	9.4702	8.2956	8.3011	10.2593	10.2239	11.0039	10.9903	12.0761	12.3036	12.7836	12.8819
Hpd	-1.61893	6.7806	6.7726	6.6462	6.6528	7.7722	7.8257	8.1817	8.2281	8.2264	8.238	8.6379	8.7054
Als2cr13	-1.64064	7.8437	7.7931	7.9496	7.936	6.6432	6.5776	8.8041	8.7836	9.353	9.17	9.8086	9.8012
Pycard	-1.71234	8.962	9.0122	9.3469	9.2503	8.5253	8.5433	9.9754	9.9702	12.0035	12.1087	11.9155	11.8791
Ugt3a2	-1.78141	7.0189	7.0012	7.1677	7.134	6.7526	6.8532	8.3654	8.3475	7.6571	7.5549	8.8477	8.8409
Slc25a35	-1.86821	7.0644	7.0763	6.683	6.733	7.4582	7.5942	8.4891	8.3397	8.9376	8.9255	8.097	8.1353
Tmem41a	-1.96583	10.0202	10.0833	9.1196	9.1061	9.5418	9.4901	10.5372	10.516	10.435	10.4457	10.5957	10.5591
Prr6	-2.00038	7.6887	7.7838	7.4957	7.3375	7.3246	7.389	8.3283	8.2705	9.3313	9.4179	9.4845	9.3975
Nudt19	-2.02327	9.3632	9.3362	8.5027	8.4028	9.1575	9.2544	10.1798	10.2836	10.9699	11.0807	11.1785	11.2232
Sult1c2	-2.03012	6.8901	6.9052	6.669	6.6385	6.7526	6.8229	7.5432	7.6815	8.9704	9.1847	8.3545	8.3506
Emx1	-2.07562	7.4582	7.4611	6.8375	6.9014	6.9632	6.9981	9.6051	9.4117	8.1914	8.2399	9.4554	9.5336
Fh1	-2.13837	8.4212	8.4223	8.5503	8.6135	8.4484	8.3952	9.1141	9.0118	9.9575	10.0045	9.9899	9.947
2310002J21Rik	-2.17473	8.415	8.4478	7.8908	7.9841	9.1575	9.1232	10.0315	10.0588	10.4673	10.4066	10.0133	9.9691
Tnfsf12-tnfsf13	-2.20882	8.0031	8.116	7.5783	7.6053	8.7521	8.5073	9.8944	9.8287	10.2342	10.1755	9.4788	9.4935
Gstm3	-2.44982	6.9709	7.1068	6.9835	7.0634	7.1686	7.2025	7.8973	7.8837	8.8834	8.9429	8.7268	8.7372
Ndufs7	-2.47038	10.6798	10.5945	10.2201	10.2541	10.9314	10.8953	11.6579	11.671	12.1977	12.23	12.1129	12.0874
Slc5a9	-2.52521	7.3946	7.4246	7.4209	7.3674	7.2644	7.2025	8.7137	8.6843	9.353	9.319	8.309	8.2615
Stard4	-2.78607	8.8122	8.8663	9.1196	9.1508	9.0816	9.0481	9.8821	9.9338	10.6266	10.5908	10.4378	10.477
Ppp1r1b	-3.1159	8.7781	8.7793	8.5632	8.5927	8.9871	9.1508	10.4603	10.4584	11.1336	11.3043	11.5601	11.5216
Tfrc	-3.36103	7.0762	7.0356	6.8793	6.9018	7.162	7.2449	8.0492	8.0315	8.551	8.561	8.448	8.4395
Pla2g2f	-3.47305	8.4682	8.3832	8.6301	8.591	9.2783	9.336	10.6243	10.5391	10.5309	10.5178	10.7642	10.7535

## Sheet: S7 GSEA Wound Assoc. Epithelium
Gene Set Name	Number of annotated genes	Enrichment Score	Net Enrichment Score	Nominal P-value	FDR Q-value	FWER P-value	RANK AT MAX	LEADING EDGE
KEGG_ALLOGRAFT_REJECTION	16	0.650276	1.67335	0	0.0722017	0.063	1361	tags=25%, list=10%, signal=28%
KEGG_GRAFT_VERSUS_HOST_DISEASE	16	0.768965	1.6333	0.00196464	0.090318	0.149	842	tags=31%, list=6%, signal=33%
KEGG_PATHOGENIC_ESCHERICHIA_COLI_INFECTION	41	0.633019	1.60971	0	0.0950695	0.22	2064	tags=49%, list=16%, signal=58%
KEGG_ASTHMA	15	0.601952	1.54893	0.00598802	0.170703	0.41	1361	tags=20%, list=10%, signal=22%
KEGG_VIRAL_MYOCARDITIS	48	0.50551	1.5581	0.00790514	0.181871	0.375	2107	tags=40%, list=16%, signal=47%
KEGG_ADHERENS_JUNCTION	71	0.631987	1.53131	0.0151803	0.183599	0.463	2353	tags=49%, list=18%, signal=60%
KEGG_FC_GAMMA_R_MEDIATED_PHAGOCYTOSIS	85	0.514134	1.43698	0.0812379	0.233228	0.806	3213	tags=48%, list=24%, signal=63%
KEGG_CHEMOKINE_SIGNALING_PATHWAY	158	0.536206	1.45244	0.0529412	0.23521	0.77	2919	tags=45%, list=22%, signal=57%
KEGG_B_CELL_RECEPTOR_SIGNALING_PATHWAY	71	0.55316	1.44073	0.0870406	0.236312	0.795	3157	tags=55%, list=24%, signal=72%
KEGG_CELL_ADHESION_MOLECULES_CAMS	100	0.490899	1.42685	0.0282828	0.245082	0.831	2128	tags=32%, list=16%, signal=38%
KEGG_GAP_JUNCTION	67	0.548889	1.4608	0.0194553	0.245498	0.748	1516	tags=31%, list=12%, signal=35%
KEGG_TIGHT_JUNCTION	115	0.442861	1.37723	0.059387	0.247289	0.936	2041	tags=30%, list=16%, signal=35%
KEGG_JAK_STAT_SIGNALING_PATHWAY	131	0.468299	1.45371	0.0135397	0.248602	0.766	3140	tags=38%, list=24%, signal=50%
KEGG_AXON_GUIDANCE	124	0.461332	1.44181	0.0250482	0.249101	0.795	2398	tags=34%, list=18%, signal=41%
KEGG_TOLL_LIKE_RECEPTOR_SIGNALING_PATHWAY	91	0.515105	1.37971	0.0894942	0.250019	0.93	2666	tags=45%, list=20%, signal=56%
KEGG_TASTE_TRANSDUCTION	26	0.534762	1.38146	0.106942	0.254523	0.925	1337	tags=23%, list=10%, signal=26%
KEGG_BASAL_CELL_CARCINOMA	53	0.412185	1.37031	0.0914397	0.256404	0.949	2751	tags=32%, list=21%, signal=40%
KEGG_PATHWAYS_IN_CANCER	299	0.441495	1.36529	0.107422	0.259842	0.954	2088	tags=31%, list=16%, signal=36%
KEGG_ARRHYTHMOGENIC_RIGHT_VENTRICULAR_CARDIOMYOPATHY_ARVC	71	0.505728	1.38226	0.11	0.261447	0.924	2297	tags=38%, list=17%, signal=46%
KEGG_DORSO_VENTRAL_AXIS_FORMATION	22	0.630027	1.4611	0.0496032	0.26621	0.748	3360	tags=55%, list=26%, signal=73%
KEGG_CYTOKINE_CYTOKINE_RECEPTOR_INTERACTION	207	0.56656	1.48381	0.0378486	0.266529	0.651	1447	tags=24%, list=11%, signal=27%
KEGG_TGF_BETA_SIGNALING_PATHWAY	84	0.476159	1.38352	0.121622	0.268444	0.92	2064	tags=26%, list=16%, signal=31%
KEGG_MAPK_SIGNALING_PATHWAY	244	0.443155	1.35676	0.101887	0.270739	0.966	2010	tags=29%, list=15%, signal=34%
KEGG_NOD_LIKE_RECEPTOR_SIGNALING_PATHWAY	45	0.530893	1.35277	0.075	0.271958	0.97	1129	tags=33%, list=9%, signal=36%
KEGG_REGULATION_OF_ACTIN_CYTOSKELETON	190	0.508365	1.46471	0.0637066	0.278568	0.733	3129	tags=45%, list=24%, signal=58%
KEGG_HYPERTROPHIC_CARDIOMYOPATHY_HCM	81	0.459062	1.34164	0.137255	0.278861	0.978	2039	tags=30%, list=16%, signal=35%
KEGG_TYPE_I_DIABETES_MELLITUS	21	0.553845	1.38356	0.10352	0.279059	0.92	842	tags=19%, list=6%, signal=20%
KEGG_HEDGEHOG_SIGNALING_PATHWAY	54	0.414575	1.34401	0.0389864	0.281911	0.976	2215	tags=24%, list=17%, signal=29%
KEGG_ECM_RECEPTOR_INTERACTION	79	0.678396	1.38509	0.156371	0.287009	0.92	1267	tags=35%, list=10%, signal=39%
KEGG_DILATED_CARDIOMYOPATHY	87	0.467547	1.38819	0.0756972	0.292244	0.918	3083	tags=40%, list=23%, signal=52%
KEGG_T_CELL_RECEPTOR_SIGNALING_PATHWAY	103	0.418172	1.33012	0.136187	0.294825	0.979	2332	tags=32%, list=18%, signal=39%
KEGG_LEISHMANIA_INFECTION	48	0.693673	1.46738	0.0252427	0.296577	0.724	2375	tags=54%, list=18%, signal=66%
KEGG_SNARE_INTERACTIONS_IN_VESICULAR_TRANSPORT	30	0.461624	1.31348	0.157171	0.298167	0.987	2451	tags=37%, list=19%, signal=45%
KEGG_MELANOGENESIS	91	0.397335	1.39016	0.0585938	0.298569	0.911	2751	tags=36%, list=21%, signal=46%
KEGG_RIG_I_LIKE_RECEPTOR_SIGNALING_PATHWAY	54	0.532983	1.32439	0.143133	0.299519	0.983	2623	tags=46%, list=20%, signal=58%
KEGG_LEUKOCYTE_TRANSENDOTHELIAL_MIGRATION	105	0.573948	1.48486	0.0311891	0.300576	0.645	2324	tags=45%, list=18%, signal=54%
KEGG_HEMATOPOIETIC_CELL_LINEAGE	67	0.541704	1.3933	0.234469	0.304273	0.904	763	tags=19%, list=6%, signal=20%
KEGG_PRION_DISEASES	30	0.529904	1.31349	0.221359	0.305547	0.987	1138	tags=23%, list=9%, signal=25%
KEGG_NATURAL_KILLER_CELL_MEDIATED_CYTOTOXICITY	95	0.45671	1.39775	0.0690335	0.307428	0.896	2332	tags=34%, list=18%, signal=41%
KEGG_SMALL_CELL_LUNG_CANCER	79	0.508992	1.30487	0.138614	0.307868	0.992	1916	tags=35%, list=15%, signal=41%
KEGG_FOCAL_ADHESION	184	0.573915	1.40181	0.116959	0.309326	0.881	2064	tags=39%, list=16%, signal=45%
KEGG_APOPTOSIS	73	0.449183	1.31366	0.17782	0.313118	0.987	1242	tags=22%, list=9%, signal=24%
KEGG_ADIPOCYTOKINE_SIGNALING_PATHWAY	63	0.44907	1.29431	0.112	0.319787	0.994	1459	tags=24%, list=11%, signal=27%
KEGG_AMYOTROPHIC_LATERAL_SCLEROSIS_ALS	47	0.368356	1.24016	0.101124	0.329503	0.998	1125	tags=19%, list=9%, signal=21%
KEGG_FC_EPSILON_RI_SIGNALING_PATHWAY	76	0.379883	1.28502	0.0888469	0.33034	0.996	2038	tags=32%, list=16%, signal=37%
KEGG_OLFACTORY_TRANSDUCTION	25	0.571387	1.28137	0.21063	0.330341	0.996	1516	tags=36%, list=12%, signal=41%
KEGG_COMPLEMENT_AND_COAGULATION_CASCADES	49	0.496953	1.24484	0.253906	0.334115	0.998	1205	tags=16%, list=9%, signal=18%
KEGG_MELANOMA	67	0.407785	1.24053	0.241905	0.334777	0.998	3206	tags=39%, list=24%, signal=51%
KEGG_TYPE_II_DIABETES_MELLITUS	42	0.524994	1.23265	0.241036	0.336604	0.998	3211	tags=40%, list=24%, signal=53%
KEGG_CYTOSOLIC_DNA_SENSING_PATHWAY	40	0.443749	1.24652	0.14	0.337563	0.998	708	tags=20%, list=5%, signal=21%
KEGG_EPITHELIAL_CELL_SIGNALING_IN_HELICOBACTER_PYLORI_INFECTION	62	0.472953	1.2497	0.301498	0.338705	0.998	2623	tags=44%, list=20%, signal=54%
KEGG_ENDOMETRIAL_CANCER	48	0.387852	1.25274	0.178236	0.339825	0.998	2297	tags=29%, list=17%, signal=35%
KEGG_ACUTE_MYELOID_LEUKEMIA	52	0.409302	1.22683	0.270633	0.339999	0.998	2682	tags=37%, list=20%, signal=46%
KEGG_NEUROTROPHIN_SIGNALING_PATHWAY	114	0.393193	1.27243	0.15019	0.340222	0.998	3366	tags=41%, list=26%, signal=55%
KEGG_THYROID_CANCER	26	0.445655	1.25642	0.176938	0.340335	0.998	2656	tags=35%, list=20%, signal=43%
KEGG_WNT_SIGNALING_PATHWAY	139	0.335652	1.26429	0.164151	0.340458	0.998	2758	tags=32%, list=21%, signal=41%
KEGG_P53_SIGNALING_PATHWAY	59	0.46601	1.26808	0.116601	0.340533	0.998	1251	tags=29%, list=10%, signal=32%
KEGG_MTOR_SIGNALING_PATHWAY	44	0.371797	1.25723	0.0986717	0.345822	0.998	2038	tags=25%, list=16%, signal=29%
KEGG_ERBB_SIGNALING_PATHWAY	82	0.436104	1.19935	0.258845	0.367289	1	2059	tags=30%, list=16%, signal=36%
KEGG_RENAL_CELL_CARCINOMA	66	0.469389	1.20494	0.295019	0.369946	1	2531	tags=38%, list=19%, signal=47%
KEGG_COLORECTAL_CANCER	59	0.35249	1.20072	0.146586	0.370983	1	2078	tags=34%, list=16%, signal=40%
KEGG_INSULIN_SIGNALING_PATHWAY	125	0.316901	1.17355	0.156788	0.371348	1	2066	tags=23%, list=16%, signal=27%
KEGG_GLYCOSAMINOGLYCAN_BIOSYNTHESIS_HEPARAN_SULFATE	26	0.393331	1.16676	0.306288	0.375219	1	2292	tags=23%, list=17%, signal=28%
KEGG_NOTCH_SIGNALING_PATHWAY	41	0.305601	1.17438	0.214425	0.376125	1	3188	tags=29%, list=24%, signal=39%
KEGG_ENDOCYTOSIS	144	0.418988	1.18896	0.296846	0.37774	1	2059	tags=29%, list=16%, signal=34%
KEGG_PANCREATIC_CANCER	68	0.379925	1.17464	0.212679	0.381533	1	2038	tags=35%, list=16%, signal=42%
KEGG_INOSITOL_PHOSPHATE_METABOLISM	45	0.354029	1.17759	0.198039	0.38304	1	840	tags=16%, list=6%, signal=17%
KEGG_O_GLYCAN_BIOSYNTHESIS	26	0.387039	1.15751	0.280534	0.383226	1	2055	tags=31%, list=16%, signal=36%
KEGG_INTESTINAL_IMMUNE_NETWORK_FOR_IGA_PRODUCTION	32	0.425563	1.18015	0.259332	0.385665	1	1403	tags=19%, list=11%, signal=21%
KEGG_PHOSPHATIDYLINOSITOL_SIGNALING_SYSTEM	63	0.327272	1.13651	0.229287	0.402451	1	1337	tags=16%, list=10%, signal=18%
KEGG_BLADDER_CANCER	36	0.44787	1.13945	0.377649	0.404222	1	1488	tags=28%, list=11%, signal=31%
KEGG_CHRONIC_MYELOID_LEUKEMIA	70	0.351156	1.13005	0.25498	0.407004	1	2388	tags=34%, list=18%, signal=42%
KEGG_AUTOIMMUNE_THYROID_DISEASE	23	0.285852	1.08102	0.345733	0.451094	1	1361	tags=13%, list=10%, signal=15%
KEGG_GNRH_SIGNALING_PATHWAY	93	0.311779	1.0729	0.352087	0.451497	1	1881	tags=26%, list=14%, signal=30%
KEGG_GLIOMA	58	0.374506	1.07453	0.308468	0.454657	1	2038	tags=26%, list=16%, signal=30%
KEGG_PROSTATE_CANCER	82	0.344944	1.08197	0.343936	0.455585	1	2078	tags=29%, list=16%, signal=35%
KEGG_NICOTINATE_AND_NICOTINAMIDE_METABOLISM	20	0.381637	1.08892	0.296748	0.456078	1	735	tags=15%, list=6%, signal=16%
KEGG_VEGF_SIGNALING_PATHWAY	69	0.326307	1.08376	0.345489	0.458478	1	2038	tags=32%, list=16%, signal=38%
KEGG_FRUCTOSE_AND_MANNOSE_METABOLISM	31	0.366087	1.06345	0.354651	0.458918	1	375	tags=13%, list=3%, signal=13%
KEGG_NON_SMALL_CELL_LUNG_CANCER	49	0.325692	1.09013	0.304348	0.460598	1	2038	tags=24%, list=16%, signal=29%
KEGG_GLYCOSPHINGOLIPID_BIOSYNTHESIS_LACTO_AND_NEOLACTO_SERIES	23	0.348604	1.00876	0.446729	0.529866	1	1348	tags=22%, list=10%, signal=24%
KEGG_RETINOL_METABOLISM	27	0.364442	0.998432	0.463221	0.538828	1	215	tags=11%, list=2%, signal=11%
KEGG_CALCIUM_SIGNALING_PATHWAY	161	0.248747	0.990913	0.478011	0.543556	1	1432	tags=14%, list=11%, signal=16%
KEGG_SPHINGOLIPID_METABOLISM	32	0.266331	0.890388	0.712204	0.680539	1	2384	tags=31%, list=18%, signal=38%
KEGG_ANTIGEN_PROCESSING_AND_PRESENTATION	45	0.238064	0.844638	0.809725	0.737274	1	1347	tags=13%, list=10%, signal=15%
KEGG_ALDOSTERONE_REGULATED_SODIUM_REABSORPTION	36	0.325153	0.812823	0.658397	0.76994	1	2038	tags=28%, list=16%, signal=33%
KEGG_PRIMARY_IMMUNODEFICIENCY	33	0.222124	0.800719	0.688935	0.775047	1	1932	tags=15%, list=15%, signal=18%
KEGG_LONG_TERM_POTENTIATION	61	0.201424	0.775084	0.890977	0.797385	1	1473	tags=15%, list=11%, signal=17%
KEGG_REGULATION_OF_AUTOPHAGY	25	0.23286	0.641592	0.877589	0.919319	1	2584	tags=28%, list=20%, signal=35%
KEGG_NEUROACTIVE_LIGAND_RECEPTOR_INTERACTION	237	0.129052	0.597031	0.961847	0.940154	1	2414	tags=13%, list=18%, signal=15%

## Sheet: S8 GSEA Normal Epithelium
Gene Set Name	Number of annotated genes	Enrichment Score	Net Enrichment Score	Nominal P-value	FDR Q-value	FWER P-value	RANK AT MAX	LEADING EDGE
KEGG_OXIDATIVE_PHOSPHORYLATION	106	-0.697575	-1.59268	0.0313112	0.0908919	0.266	2294	tags=67%, list=17%, signal=80%
KEGG_CYSTEINE_AND_METHIONINE_METABOLISM	30	-0.558803	-1.66956	0	0.0909017	0.087	2796	tags=37%, list=21%, signal=46%
KEGG_HUNTINGTONS_DISEASE	150	-0.593289	-1.60325	0.0135922	0.0980371	0.23	2212	tags=54%, list=17%, signal=64%
KEGG_PARKINSONS_DISEASE	102	-0.696929	-1.55431	0.0255403	0.140524	0.394	2294	tags=70%, list=17%, signal=84%
KEGG_ALZHEIMERS_DISEASE	143	-0.545176	-1.60699	0.0135397	0.140568	0.227	2212	tags=50%, list=17%, signal=60%
KEGG_DRUG_METABOLISM_CYTOCHROME_P450	40	-0.655479	-1.42605	0.0496183	0.217716	0.811	1590	tags=50%, list=12%, signal=57%
KEGG_MATURITY_ONSET_DIABETES_OF_THE_YOUNG	19	-0.550917	-1.38871	0.0764588	0.218873	0.901	3465	tags=53%, list=26%, signal=71%
KEGG_BIOSYNTHESIS_OF_UNSATURATED_FATTY_ACIDS	18	-0.59144	-1.38443	0.133962	0.220388	0.915	2626	tags=50%, list=20%, signal=62%
KEGG_GLYCINE_SERINE_AND_THREONINE_METABOLISM	28	-0.585583	-1.39088	0.0810811	0.221821	0.896	2763	tags=43%, list=21%, signal=54%
KEGG_CITRATE_CYCLE_TCA_CYCLE	27	-0.768797	-1.42924	0.0844794	0.222717	0.802	2293	tags=81%, list=17%, signal=98%
KEGG_VALINE_LEUCINE_AND_ISOLEUCINE_DEGRADATION	41	-0.722808	-1.39755	0.05	0.225343	0.882	2395	tags=66%, list=18%, signal=80%
KEGG_SELENOAMINO_ACID_METABOLISM	21	-0.540922	-1.40068	0.061753	0.227465	0.875	2763	tags=43%, list=21%, signal=54%
KEGG_GALACTOSE_METABOLISM	25	-0.415807	-1.39178	0.0216535	0.228524	0.894	2345	tags=44%, list=18%, signal=53%
KEGG_PYRUVATE_METABOLISM	35	-0.615506	-1.47982	0.0222222	0.229388	0.658	2377	tags=54%, list=18%, signal=66%
KEGG_TYROSINE_METABOLISM	36	-0.526537	-1.43091	0.0177866	0.232447	0.791	846	tags=28%, list=6%, signal=30%
KEGG_CARDIAC_MUSCLE_CONTRACTION	66	-0.373354	-1.4609	0.0722892	0.234548	0.713	2896	tags=36%, list=22%, signal=46%
KEGG_ALPHA_LINOLENIC_ACID_METABOLISM	18	-0.701656	-1.4358	0.00782779	0.235064	0.779	182	tags=28%, list=1%, signal=28%
KEGG_AMINO_SUGAR_AND_NUCLEOTIDE_SUGAR_METABOLISM	42	-0.506873	-1.40101	0.0277778	0.237065	0.874	2222	tags=38%, list=17%, signal=46%
KEGG_STEROID_HORMONE_BIOSYNTHESIS	28	-0.427776	-1.4095	0.012931	0.237658	0.863	1139	tags=21%, list=9%, signal=23%
KEGG_PEROXISOME	69	-0.515862	-1.46806	0.0371094	0.238044	0.692	2849	tags=48%, list=22%, signal=61%
KEGG_GLYCEROPHOSPHOLIPID_METABOLISM	66	-0.429043	-1.371	0.0244399	0.240004	0.938	1317	tags=18%, list=10%, signal=20%
KEGG_LYSINE_DEGRADATION	42	-0.537924	-1.41195	0.0177866	0.242818	0.859	2377	tags=40%, list=18%, signal=49%
KEGG_BETA_ALANINE_METABOLISM	22	-0.72653	-1.43747	0.0472441	0.246171	0.772	2310	tags=64%, list=18%, signal=77%
KEGG_GLYCOLYSIS_GLUCONEOGENESIS	53	-0.453257	-1.36302	0.0571429	0.24772	0.953	2345	tags=42%, list=18%, signal=50%
KEGG_TRYPTOPHAN_METABOLISM	37	-0.68492	-1.40112	0.0927022	0.248027	0.874	2395	tags=46%, list=18%, signal=56%
KEGG_ETHER_LIPID_METABOLISM	29	-0.552956	-1.35243	0.0558882	0.251743	0.967	1089	tags=28%, list=8%, signal=30%
KEGG_PANTOTHENATE_AND_COA_BIOSYNTHESIS	15	-0.623331	-1.48129	0.028169	0.253255	0.652	1143	tags=33%, list=9%, signal=36%
KEGG_AMINOACYL_TRNA_BIOSYNTHESIS	31	-0.536263	-1.34427	0.204589	0.253769	0.975	3571	tags=61%, list=27%, signal=84%
KEGG_BUTANOATE_METABOLISM	29	-0.677754	-1.33898	0.125	0.256155	0.976	2377	tags=66%, list=18%, signal=80%
KEGG_RNA_DEGRADATION	51	-0.524394	-1.35339	0.0583658	0.257695	0.962	2078	tags=29%, list=16%, signal=35%
KEGG_RIBOFLAVIN_METABOLISM	16	-0.52617	-1.3458	0.146881	0.257904	0.972	2464	tags=44%, list=19%, signal=54%
KEGG_FATTY_ACID_METABOLISM	33	-0.60642	-1.32662	0.180556	0.258628	0.981	2626	tags=55%, list=20%, signal=68%
KEGG_PROPANOATE_METABOLISM	30	-0.7566	-1.43887	0.0195695	0.2614	0.769	2377	tags=73%, list=18%, signal=89%
KEGG_STARCH_AND_SUCROSE_METABOLISM	31	-0.36791	-1.32844	0.0229008	0.262488	0.981	2585	tags=45%, list=20%, signal=56%
KEGG_PORPHYRIN_AND_CHLOROPHYLL_METABOLISM	27	-0.557388	-1.44498	0.0705882	0.263276	0.751	2720	tags=52%, list=21%, signal=65%
KEGG_RNA_POLYMERASE	23	-0.614737	-1.48943	0.0304183	0.26346	0.635	3215	tags=52%, list=24%, signal=69%
KEGG_METABOLISM_OF_XENOBIOTICS_BY_CYTOCHROME_P450	37	-0.635896	-1.33072	0.115619	0.265186	0.98	1590	tags=46%, list=12%, signal=52%
KEGG_LINOLEIC_ACID_METABOLISM	18	-0.691339	-1.49189	0.0019685	0.298044	0.623	182	tags=22%, list=1%, signal=23%
KEGG_RIBOSOME	82	-0.768047	-1.2777	0.284351	0.318816	0.997	2826	tags=94%, list=21%, signal=119%
KEGG_OTHER_GLYCAN_DEGRADATION	15	-0.552967	-1.28117	0.21328	0.320449	0.997	2315	tags=47%, list=18%, signal=57%
KEGG_PENTOSE_PHOSPHATE_PATHWAY	22	-0.458982	-1.28207	0.0879346	0.326711	0.997	2345	tags=36%, list=18%, signal=44%
KEGG_PHENYLALANINE_METABOLISM	18	-0.577728	-1.28326	0.0973631	0.333004	0.997	558	tags=39%, list=4%, signal=41%
KEGG_HISTIDINE_METABOLISM	27	-0.474302	-1.22585	0.190871	0.39628	0.999	612	tags=33%, list=5%, signal=35%
KEGG_ALANINE_ASPARTATE_AND_GLUTAMATE_METABOLISM	30	-0.439076	-1.22935	0.134357	0.398382	0.999	2628	tags=37%, list=20%, signal=46%
KEGG_GLUTATHIONE_METABOLISM	45	-0.604932	-1.2187	0.223969	0.400501	0.999	1590	tags=38%, list=12%, signal=43%
KEGG_ARACHIDONIC_ACID_METABOLISM	42	-0.430943	-1.20954	0.101961	0.409278	0.999	395	tags=17%, list=3%, signal=17%
KEGG_GLYCOSAMINOGLYCAN_DEGRADATION	19	-0.495182	-1.19871	0.252988	0.420575	0.999	1769	tags=32%, list=13%, signal=36%
KEGG_GLYCOSPHINGOLIPID_BIOSYNTHESIS_GANGLIO_SERIES	15	-0.426418	-1.15152	0.199597	0.435283	1	1715	tags=27%, list=13%, signal=31%
KEGG_PURINE_METABOLISM	142	-0.369953	-1.1698	0.307992	0.436935	1	2577	tags=32%, list=20%, signal=40%
KEGG_LONG_TERM_DEPRESSION	63	-0.298703	-1.18435	0.150206	0.437867	0.999	2528	tags=21%, list=19%, signal=25%
KEGG_DRUG_METABOLISM_OTHER_ENZYMES	28	-0.374787	-1.15421	0.13936	0.439108	1	3758	tags=46%, list=29%, signal=65%
KEGG_PYRIMIDINE_METABOLISM	84	-0.466935	-1.17791	0.245136	0.440137	1	2650	tags=44%, list=20%, signal=55%
KEGG_PROTEIN_EXPORT	20	-0.556727	-1.17152	0.351562	0.442064	1	3581	tags=55%, list=27%, signal=75%
KEGG_VASOPRESSIN_REGULATED_WATER_REABSORPTION	42	-0.3269	-1.15588	0.147638	0.444663	1	763	tags=12%, list=6%, signal=13%
KEGG_N_GLYCAN_BIOSYNTHESIS	41	-0.422904	-1.15685	0.264822	0.451425	1	3287	tags=54%, list=25%, signal=71%
KEGG_MISMATCH_REPAIR	21	-0.640853	-1.1356	0.445087	0.452013	1	2964	tags=71%, list=23%, signal=92%
KEGG_PROTEASOME	43	-0.390571	-1.1134	0.349802	0.479824	1	4402	tags=58%, list=33%, signal=87%
KEGG_UBIQUITIN_MEDIATED_PROTEOLYSIS	120	-0.272216	-1.0498	0.422917	0.509374	1	1958	tags=22%, list=15%, signal=25%
KEGG_GLYCOSYLPHOSPHATIDYLINOSITOL_GPI_ANCHOR_BIOSYNTHESIS	23	-0.325385	-1.02933	0.432596	0.510085	1	4294	tags=48%, list=33%, signal=71%
KEGG_PRIMARY_BILE_ACID_BIOSYNTHESIS	15	-0.366666	-1.01755	0.459883	0.512549	1	3463	tags=40%, list=26%, signal=54%
KEGG_NUCLEOTIDE_EXCISION_REPAIR	42	-0.485646	-1.04223	0.508911	0.513352	1	2964	tags=38%, list=23%, signal=49%
KEGG_VASCULAR_SMOOTH_MUSCLE_CONTRACTION	103	-0.241594	-1.02137	0.380952	0.514552	1	653	tags=8%, list=5%, signal=8%
KEGG_CELL_CYCLE	111	-0.40057	-1.03019	0.526316	0.516121	1	3126	tags=41%, list=24%, signal=53%
KEGG_HOMOLOGOUS_RECOMBINATION	24	-0.512601	-1.0505	0.494253	0.516178	1	3834	tags=58%, list=29%, signal=82%
KEGG_GLYCEROLIPID_METABOLISM	40	-0.312417	-1.03341	0.398707	0.518452	1	1568	tags=18%, list=12%, signal=20%
KEGG_OOCYTE_MEIOSIS	101	-0.361455	-1.05095	0.382812	0.523501	1	3117	tags=33%, list=24%, signal=42%
KEGG_ARGININE_AND_PROLINE_METABOLISM	49	-0.378883	-1.0695	0.330709	0.527631	1	1969	tags=33%, list=15%, signal=38%
KEGG_SPLICEOSOME	91	-0.43395	-1.05293	0.49031	0.528346	1	3135	tags=43%, list=24%, signal=56%
KEGG_PROGESTERONE_MEDIATED_OOCYTE_MATURATION	81	-0.352691	-1.07865	0.42126	0.529895	1	3133	tags=35%, list=24%, signal=45%
KEGG_DNA_REPLICATION	32	-0.65869	-1.07183	0.549133	0.5326	1	2964	tags=69%, list=23%, signal=89%
KEGG_BASE_EXCISION_REPAIR	33	-0.492317	-1.05409	0.520992	0.535242	1	1690	tags=36%, list=13%, signal=42%
KEGG_SYSTEMIC_LUPUS_ERYTHEMATOSUS	63	-0.399881	-1.05825	0.429644	0.537323	1	1142	tags=27%, list=9%, signal=29%
KEGG_PROXIMAL_TUBULE_BICARBONATE_RECLAMATION	18	-0.449646	-0.956629	0.531746	0.590984	1	984	tags=22%, list=7%, signal=24%
KEGG_ONE_CARBON_POOL_BY_FOLATE	15	-0.511507	-0.943373	0.596623	0.601603	1	2002	tags=33%, list=15%, signal=39%
KEGG_ABC_TRANSPORTERS	39	-0.323524	-0.934549	0.592079	0.606166	1	1189	tags=15%, list=9%, signal=17%
KEGG_LYSOSOME	111	-0.26485	-0.901452	0.566532	0.643567	1	3105	tags=31%, list=24%, signal=40%
KEGG_VIBRIO_CHOLERAE_INFECTION	49	-0.219898	-0.841483	0.775794	0.713989	1	3093	tags=29%, list=24%, signal=37%
KEGG_PPAR_SIGNALING_PATHWAY	59	-0.224163	-0.669226	0.924025	0.894356	1	4275	tags=42%, list=33%, signal=63%
KEGG_BASAL_TRANSCRIPTION_FACTORS	31	-0.193251	-0.576829	0.952029	0.948832	1	3769	tags=26%, list=29%, signal=36%

## Sheet: S9 GSOA Up-Reg. Wound Epith
Gene Set Name	# Genes in Gene Set (K)	Description	# Genes in Overlap (k)	k/K	p-value	FDR q-value
KEGG_FOCAL_ADHESION	201	Focal adhesion	21	0.1045	0	0
KEGG_ECM_RECEPTOR_INTERACTION	84	ECM-receptor interaction	14	0.1667	8.88e-16	8.26e-14
KEGG_CYTOKINE_CYTOKINE_RECEPTOR_INTERACTION	267	Cytokine-cytokine receptor interaction	19	0.0712	6.53e-14	4.05e-12
KEGG_PATHWAYS_IN_CANCER	328	Pathways in cancer	17	0.0518	2.05e-10	9.54e-09
KEGG_SMALL_CELL_LUNG_CANCER	84	Small cell lung cancer	10	0.119	3.96e-10	1.47e-08
KEGG_LEUKOCYTE_TRANSENDOTHELIAL_MIGRATION	118	Leukocyte transendothelial migration	10	0.0847	1.13e-08	3.52e-07
KEGG_REGULATION_OF_ACTIN_CYTOSKELETON	216	Regulation of actin cytoskeleton	11	0.0509	3.97e-07	1.05e-05
KEGG_MAPK_SIGNALING_PATHWAY	267	MAPK signaling pathway	11	0.0412	3.14e-06	7.31e-05
KEGG_TIGHT_JUNCTION	134	Tight junction	8	0.0597	4.82e-06	9.97e-05
KEGG_AXON_GUIDANCE	129	Axon guidance	7	0.0543	3.52e-05	0.000656
KEGG_CHEMOKINE_SIGNALING_PATHWAY	190	Chemokine signaling pathway	8	0.0421	6.01e-05	0.00102
KEGG_TOLL_LIKE_RECEPTOR_SIGNALING_PATHWAY	102	Toll-like receptor signaling pathway	6	0.0588	8.22e-05	0.00127
KEGG_ERBB_SIGNALING_PATHWAY	87	ErbB signaling pathway	5	0.0575	0.000362	0.00518
KEGG_PROSTATE_CANCER	89	Prostate cancer	5	0.0562	0.000402	0.00535
KEGG_CYTOSOLIC_DNA_SENSING_PATHWAY	56	Cytosolic DNA-sensing pathway	4	0.0714	0.00063	0.00781
KEGG_GLIOMA	65	Glioma	4	0.0615	0.00111	0.0129
KEGG_COMPLEMENT_AND_COAGULATION_CASCADES	69	Complement and coagulation cascades	4	0.058	0.00138	0.0143
KEGG_P53_SIGNALING_PATHWAY	69	p53 signaling pathway	4	0.058	0.00138	0.0143
KEGG_MELANOMA	71	Melanoma	4	0.0563	0.00154	0.015
KEGG_ENDOCYTOSIS	183	Endocytosis	6	0.0328	0.00184	0.0171
KEGG_ARRHYTHMOGENIC_RIGHT_VENTRICULAR_CARDIOMYOPATHY_ARVC	76	Arrhythmogenic right ventricular cardiomyopathy (ARVC)	4	0.0526	0.00197	0.0175
KEGG_HYPERTROPHIC_CARDIOMYOPATHY_HCM	85	Hypertrophic cardiomyopathy (HCM)	4	0.0471	0.00297	0.0241
KEGG_TGF_BETA_SIGNALING_PATHWAY	86	TGF-beta signaling pathway	4	0.0465	0.00309	0.0241
KEGG_BLADDER_CANCER	42	Bladder cancer	3	0.0714	0.00311	0.0241
KEGG_HEMATOPOIETIC_CELL_LINEAGE	88	Hematopoietic cell lineage	4	0.0455	0.00336	0.025
KEGG_TYPE_II_DIABETES_MELLITUS	47	Type II diabetes mellitus	3	0.0638	0.00429	0.0307
KEGG_JAK_STAT_SIGNALING_PATHWAY	155	Jak-STAT signaling pathway	5	0.0323	0.00468	0.0316
KEGG_FC_GAMMA_R_MEDIATED_PHAGOCYTOSIS	97	Fc gamma R-mediated phagocytosis	4	0.0412	0.00476	0.0316
KEGG_GNRH_SIGNALING_PATHWAY	101	GnRH signaling pathway	4	0.0396	0.00549	0.0352
KEGG_NON_SMALL_CELL_LUNG_CANCER	54	Non-small cell lung cancer	3	0.0556	0.00633	0.0392

## Sheet: S10 GSOA Down-Reg. Wound Epith
Gene Set Name	# Genes in Gene Set (K)	Description	# Genes in Overlap (k)	k/K	p-value	FDR q-value
KEGG_RIBOSOME	88	Ribosome	28	0.3182	0	0
KEGG_CELL_CYCLE	128	Cell cycle	10	0.0781	6.4e-08	4.5e-06
KEGG_PYRIMIDINE_METABOLISM	98	Pyrimidine metabolism	9	0.0918	7.26e-08	4.5e-06
KEGG_GLUTATHIONE_METABOLISM	50	Glutathione metabolism	7	0.14	1.12e-07	5.2e-06
KEGG_DNA_REPLICATION	36	DNA replication	6	0.1667	3.16e-07	1.17e-05
KEGG_METABOLISM_OF_XENOBIOTICS_BY_CYTOCHROME_P450	70	Metabolism of xenobiotics by cytochrome P450	6	0.0857	1.71e-05	0.000529
KEGG_DRUG_METABOLISM_CYTOCHROME_P450	72	Drug metabolism - cytochrome P450	6	0.0833	2.01e-05	0.000533
KEGG_RNA_DEGRADATION	59	RNA degradation	5	0.0847	9.26e-05	0.00215
KEGG_TRYPTOPHAN_METABOLISM	40	Tryptophan metabolism	4	0.1	0.000251	0.0052
KEGG_PHENYLALANINE_METABOLISM	18	Phenylalanine metabolism	3	0.1667	0.000337	0.00586
KEGG_PEROXISOME	78	Peroxisome	5	0.0641	0.000347	0.00586
KEGG_ALPHA_LINOLENIC_ACID_METABOLISM	19	alpha-Linolenic acid metabolism	3	0.1579	0.000397	0.00616
KEGG_SMALL_CELL_LUNG_CANCER	84	Small cell lung cancer	5	0.0595	0.000488	0.00699
KEGG_PROXIMAL_TUBULE_BICARBONATE_RECLAMATION	23	Proximal tubule bicarbonate reclamation	3	0.1304	0.00071	0.00943
KEGG_ARACHIDONIC_ACID_METABOLISM	58	Arachidonic acid metabolism	4	0.069	0.00105	0.013
KEGG_LINOLEIC_ACID_METABOLISM	29	Linoleic acid metabolism	3	0.1034	0.00142	0.0165
KEGG_ETHER_LIPID_METABOLISM	33	Ether lipid metabolism	3	0.0909	0.00207	0.0214
KEGG_PROPANOATE_METABOLISM	33	Propanoate metabolism	3	0.0909	0.00207	0.0214
KEGG_BLADDER_CANCER	42	Bladder cancer	3	0.0714	0.00413	0.0405

[truncated: 1 more sheets: S11 Sig. Pathways ATG16L1]
