# Supplementary material for: Multivariate inference of pathway activity in host immunity and response to therapeutics
Source: Nucleic Acids Res. 2014 Aug 21;42(16):10288–306. doi: 10.1093/nar/gku722 (PMC4176341; doi:10.1093/nar/gku722)
Supplement: SUPPLEMENTARY DATA [file supp_gku722_nar-01646-n-2014-File011.zip › NAR-01646-2014 Suppl files/Goel_SuppTables_S20.xlsx]

## Sheet: S20 GSOA Candida Driver Genes
Table S20. Gene set overlap analysis of key driver genes identified for TLR stimulus-specific response (see Supplementary Figure S11)
Gene Set Overlap Analysis
Collection(s):	CP:BIOCARTA, CP:REACTOME
# overlaps shown:	10
# genesets in collections:	891
# genes in comparison (n):	34
# genes in universe (N):	45956
Gene Set Name	# Genes in Gene Set (K)	# Genes in Overlap (k)	k/K	p-value	FDR q-value	log10(Q)
REACTOME_PEPTIDE_LIGAND_BINDING_RECEPTORS	188	11	0.0585	0	0	15
REACTOME_CHEMOKINE_RECEPTORS_BIND_CHEMOKINES	57	10	0.1754	0	0	15
REACTOME_CLASS_A1_RHODOPSIN_LIKE_RECEPTORS	305	11	0.0361	2.22e-16	6.59e-14	13.1811
REACTOME_GPCR_LIGAND_BINDING	408	11	0.027	5.66e-15	1.26e-12	11.8996
REACTOME_SIGNALING_BY_GPCR	920	11	0.012	3.67e-11	6.32e-09	8.19928
REACTOME_IMMUNE_SYSTEM	933	11	0.0118	4.26e-11	6.32e-09	8.19928
REACTOME_CYTOKINE_SIGNALING_IN_IMMUNE_SYSTEM	270	7	0.0259	1.05e-09	1.34e-07	6.8729
REACTOME_INTERFERON_ALPHA_BETA_SIGNALING	64	5	0.0781	1.2e-09	1.34e-07	6.8729
REACTOME_INTERFERON_SIGNALING	159	6	0.0377	1.94e-09	1.92e-07	6.7167
REACTOME_G_ALPHA_I_SIGNALLING_EVENTS	195	6	0.0308	6.58e-09	5.86e-07	6.2321
Gene/Gene Set Overlap Matrix
Gene Symbol	Description	REACTOME_PEPTIDE_LIGAND_BINDING_RECEPTORS	REACTOME_CHEMOKINE_RECEPTORS_BIND_CHEMOKINES	REACTOME_CLASS_A1_RHODOPSIN_LIKE_RECEPTORS	REACTOME_GPCR_LIGAND_BINDING	REACTOME_SIGNALING_BY_GPCR	REACTOME_IMMUNE_SYSTEM	REACTOME_CYTOKINE_SIGNALING_IN_IMMUNE_SYSTEM	REACTOME_INTERFERON_ALPHA_BETA_SIGNALING	REACTOME_INTERFERON_SIGNALING	REACTOME_G_ALPHA_I_SIGNALLING_EVENTS
CCL19	chemokine (C-C motif) ligand 19	REACTOME_PEPTIDE_LIGAND_BINDING_RECEPTORS	REACTOME_CHEMOKINE_RECEPTORS_BIND_CHEMOKINES	REACTOME_CLASS_A1_RHODOPSIN_LIKE_RECEPTORS	REACTOME_GPCR_LIGAND_BINDING	REACTOME_SIGNALING_BY_GPCR					REACTOME_G_ALPHA_I_SIGNALLING_EVENTS
CXCL1	chemokine (C-X-C motif) ligand 1 (melanoma growth stimulating activity, alpha)	REACTOME_PEPTIDE_LIGAND_BINDING_RECEPTORS	REACTOME_CHEMOKINE_RECEPTORS_BIND_CHEMOKINES	REACTOME_CLASS_A1_RHODOPSIN_LIKE_RECEPTORS	REACTOME_GPCR_LIGAND_BINDING	REACTOME_SIGNALING_BY_GPCR					REACTOME_G_ALPHA_I_SIGNALLING_EVENTS
CXCL10	chemokine (C-X-C motif) ligand 10	REACTOME_PEPTIDE_LIGAND_BINDING_RECEPTORS	REACTOME_CHEMOKINE_RECEPTORS_BIND_CHEMOKINES	REACTOME_CLASS_A1_RHODOPSIN_LIKE_RECEPTORS	REACTOME_GPCR_LIGAND_BINDING	REACTOME_SIGNALING_BY_GPCR					REACTOME_G_ALPHA_I_SIGNALLING_EVENTS
CXCL11	chemokine (C-X-C motif) ligand 11	REACTOME_PEPTIDE_LIGAND_BINDING_RECEPTORS	REACTOME_CHEMOKINE_RECEPTORS_BIND_CHEMOKINES	REACTOME_CLASS_A1_RHODOPSIN_LIKE_RECEPTORS	REACTOME_GPCR_LIGAND_BINDING	REACTOME_SIGNALING_BY_GPCR					REACTOME_G_ALPHA_I_SIGNALLING_EVENTS
CXCL5	chemokine (C-X-C motif) ligand 5	REACTOME_PEPTIDE_LIGAND_BINDING_RECEPTORS	REACTOME_CHEMOKINE_RECEPTORS_BIND_CHEMOKINES	REACTOME_CLASS_A1_RHODOPSIN_LIKE_RECEPTORS	REACTOME_GPCR_LIGAND_BINDING	REACTOME_SIGNALING_BY_GPCR					REACTOME_G_ALPHA_I_SIGNALLING_EVENTS
CXCL9	chemokine (C-X-C motif) ligand 9	REACTOME_PEPTIDE_LIGAND_BINDING_RECEPTORS	REACTOME_CHEMOKINE_RECEPTORS_BIND_CHEMOKINES	REACTOME_CLASS_A1_RHODOPSIN_LIKE_RECEPTORS	REACTOME_GPCR_LIGAND_BINDING	REACTOME_SIGNALING_BY_GPCR					REACTOME_G_ALPHA_I_SIGNALLING_EVENTS
CCL3	chemokine (C-C motif) ligand 3	REACTOME_PEPTIDE_LIGAND_BINDING_RECEPTORS	REACTOME_CHEMOKINE_RECEPTORS_BIND_CHEMOKINES	REACTOME_CLASS_A1_RHODOPSIN_LIKE_RECEPTORS	REACTOME_GPCR_LIGAND_BINDING	REACTOME_SIGNALING_BY_GPCR
CCL3L1	chemokine (C-C motif) ligand 3-like 1	REACTOME_PEPTIDE_LIGAND_BINDING_RECEPTORS	REACTOME_CHEMOKINE_RECEPTORS_BIND_CHEMOKINES	REACTOME_CLASS_A1_RHODOPSIN_LIKE_RECEPTORS	REACTOME_GPCR_LIGAND_BINDING	REACTOME_SIGNALING_BY_GPCR
CCL3L3	chemokine (C-C motif) ligand 3-like 3	REACTOME_PEPTIDE_LIGAND_BINDING_RECEPTORS	REACTOME_CHEMOKINE_RECEPTORS_BIND_CHEMOKINES	REACTOME_CLASS_A1_RHODOPSIN_LIKE_RECEPTORS	REACTOME_GPCR_LIGAND_BINDING	REACTOME_SIGNALING_BY_GPCR
CCL7	chemokine (C-C motif) ligand 7	REACTOME_PEPTIDE_LIGAND_BINDING_RECEPTORS	REACTOME_CHEMOKINE_RECEPTORS_BIND_CHEMOKINES	REACTOME_CLASS_A1_RHODOPSIN_LIKE_RECEPTORS	REACTOME_GPCR_LIGAND_BINDING	REACTOME_SIGNALING_BY_GPCR
EDN1	endothelin 1	REACTOME_PEPTIDE_LIGAND_BINDING_RECEPTORS		REACTOME_CLASS_A1_RHODOPSIN_LIKE_RECEPTORS	REACTOME_GPCR_LIGAND_BINDING	REACTOME_SIGNALING_BY_GPCR
STAT1	signal transducer and activator of transcription 1, 91kDa						REACTOME_IMMUNE_SYSTEM	REACTOME_CYTOKINE_SIGNALING_IN_IMMUNE_SYSTEM	REACTOME_INTERFERON_ALPHA_BETA_SIGNALING	REACTOME_INTERFERON_SIGNALING
SOCS1	suppressor of cytokine signaling 1						REACTOME_IMMUNE_SYSTEM	REACTOME_CYTOKINE_SIGNALING_IN_IMMUNE_SYSTEM	REACTOME_INTERFERON_ALPHA_BETA_SIGNALING	REACTOME_INTERFERON_SIGNALING
IRF7	interferon regulatory factor 7						REACTOME_IMMUNE_SYSTEM	REACTOME_CYTOKINE_SIGNALING_IN_IMMUNE_SYSTEM	REACTOME_INTERFERON_ALPHA_BETA_SIGNALING	REACTOME_INTERFERON_SIGNALING
ISG15	ISG15 ubiquitin-like modifier						REACTOME_IMMUNE_SYSTEM	REACTOME_CYTOKINE_SIGNALING_IN_IMMUNE_SYSTEM	REACTOME_INTERFERON_ALPHA_BETA_SIGNALING	REACTOME_INTERFERON_SIGNALING
IFITM1	interferon induced transmembrane protein 1 (9-27)						REACTOME_IMMUNE_SYSTEM	REACTOME_CYTOKINE_SIGNALING_IN_IMMUNE_SYSTEM	REACTOME_INTERFERON_ALPHA_BETA_SIGNALING	REACTOME_INTERFERON_SIGNALING
IFNG	interferon, gamma						REACTOME_IMMUNE_SYSTEM	REACTOME_CYTOKINE_SIGNALING_IN_IMMUNE_SYSTEM		REACTOME_INTERFERON_SIGNALING
MAP3K8	mitogen-activated protein kinase kinase kinase 8						REACTOME_IMMUNE_SYSTEM	REACTOME_CYTOKINE_SIGNALING_IN_IMMUNE_SYSTEM
CDKN1A	cyclin-dependent kinase inhibitor 1A (p21, Cip1)						REACTOME_IMMUNE_SYSTEM
IFIH1	interferon induced with helicase C domain 1						REACTOME_IMMUNE_SYSTEM
CD14	CD14 molecule						REACTOME_IMMUNE_SYSTEM
CFB	complement factor B						REACTOME_IMMUNE_SYSTEM
MMP9	matrix metallopeptidase 9 (gelatinase B, 92kDa gelatinase, 92kDa type IV collagenase)
TNF	tumor necrosis factor (TNF superfamily, member 2)
TNFSF10	tumor necrosis factor (ligand) superfamily, member 10
GZMB	granzyme B (granzyme 2, cytotoxic T-lymphocyte-associated serine esterase 1)
PTGS2	prostaglandin-endoperoxide synthase 2 (prostaglandin G/H synthase and cyclooxygenase)
SERPING1	serpin peptidase inhibitor, clade G (C1 inhibitor), member 1, (angioedema, hereditary)
OLR1	oxidised low density lipoprotein (lectin-like) receptor 1
NT5C3	5'-nucleotidase, cytosolic III
CCL4L1	chemokine (C-C motif) ligand 4-like 1
CCL4L2	chemokine (C-C motif) ligand 4-like 2
CCL8	chemokine (C-C motif) ligand 8
CD38	CD38 molecule
